# Supplementary material for: μ-η2:η2-Peroxido-bis­[nitratodioxido­bis(pyrrolidin-2-one)uranium(VI)]
Source: Acta Crystallogr Sect E Struct Rep Online. 2010 Apr 21;66(Pt 5):m539–40. doi: 10.1107/S1600536810013449 (PMC2979215; doi:10.1107/S1600536810013449)
Supplement: Supplementary file 1 [file e-66-0m539-sup1.cif]

##############################################################################
###                                                                        ###
###        Electronic paper (Acta Crystallographica Section E)             ###
###                                                                        ###
##############################################################################
#                                                                            #
# This CIF contains the data in a paper accepted for publication in Acta     #
# Crystallographica Section E. It conforms to the requirements of Notes      #
# for Authors for Section E, and has been peer reviewed under the auspices   #
# of the IUCr Commission on Journals.                                        #
#                                                                            #
# Full details of the Crystallographic Information File format               #
# are given in the paper "The Crystallographic Information File (CIF):       #
# a New Standard Archive File for Crystallography" by S. R. Hall, F. H.      #
# Allen and I. D. Brown [Acta Cryst. (1991), A47, 655-685].                  #
#                                                                            #
# The current version of the core CIF dictionary is obtainable from          #
# ftp://ftp.iucr.org/pub/cif_core.dic. The current version number is 2.4.    #
#                                                                            #
# Software is freely available for graphical display of the structure(s) in  #
# this CIF.  For information consult the CIF home page http://www.iucr.org/  #
# cif/home.html                                                              #
#                                                                            #
# This file may be used for bona fide research purposes within the           #
# scientific community so long as proper attribution is given to the journal # 
# article from which it was obtained.                                        #
#                                                                            #
##############################################################################
                                             
data_I
_audit_creation_method     SHELXL-97
_chemical_name_systematic
;
\m-\h^2^:\h^2^-Peroxido-bis[nitratodioxidobis(pyrrolidin-2-one)uranium(VI)]
;
_chemical_name_common     ?
_chemical_formula_moiety     'C16 H28 N6 O16 U2'
_chemical_formula_sum     'C16 H28 N6 O16 U2'
_chemical_formula_iupac     '[U2 (N O3)2 O4 (O2) (C4 H7 N O)4]'
_chemical_formula_weight     1036.50
_chemical_melting_point     ?
_symmetry_cell_setting     triclinic
_symmetry_space_group_name_H-M     'P -1'
loop_
    _symmetry_equiv_pos_as_xyz
    'x, y, z'
    '-x, -y, -z'
_cell_length_a     8.783(2)
_cell_length_b     8.899(3)
_cell_length_c     9.587(3)
_cell_angle_alpha     68.24(3)
_cell_angle_beta     81.30(2)
_cell_angle_gamma     68.96(2)
_cell_volume     649.4(3)
_cell_formula_units_Z     1
_cell_measurement_reflns_used     6275
_cell_measurement_theta_min     3.1
_cell_measurement_theta_max     27.5
_cell_measurement_temperature     173(2)
_exptl_crystal_description     'platelet'
_exptl_crystal_colour     'orange'
_exptl_crystal_size_max     0.30
_exptl_crystal_size_mid     0.20
_exptl_crystal_size_min     0.20
_exptl_crystal_density_diffrn     2.650
_exptl_crystal_density_meas     ?
_exptl_crystal_density_method     'not measured'
_exptl_crystal_F_000     478
_exptl_absorpt_coefficient_mu     12.541
_exptl_absorpt_correction_type     numerical
_exptl_absorpt_process_details
;
(NUMABS; Higashi, 1999)
;
_exptl_absorpt_correction_T_min     0.1168
_exptl_absorpt_correction_T_max     0.1882
_diffrn_ambient_temperature     173(2)
_diffrn_radiation_type     MoK\a
_diffrn_radiation_wavelength     0.71073
_diffrn_radiation_source     'fine-focus sealed tube'
_diffrn_radiation_monochromator     graphite
_diffrn_measurement_device_type     'Rigaku R-AXIS RAPID'
_diffrn_measurement_method     \w
_diffrn_detector_area_resol_mean     10.00
_diffrn_reflns_number     5524
_diffrn_reflns_av_R_equivalents     0.0365
_diffrn_reflns_av_sigmaI/netI     0.0317
_diffrn_reflns_theta_min     3.10
_diffrn_reflns_theta_max     27.46
_diffrn_reflns_theta_full     27.46
_diffrn_measured_fraction_theta_max     0.985
_diffrn_measured_fraction_theta_full     0.985
_diffrn_reflns_limit_h_min     -11
_diffrn_reflns_limit_h_max     11
_diffrn_reflns_limit_k_min     -11
_diffrn_reflns_limit_k_max     11
_diffrn_reflns_limit_l_min     -12
_diffrn_reflns_limit_l_max     12
_refine_special_details
;
;
_reflns_number_total     2934
_reflns_number_gt     2727
_reflns_threshold_expression     >2sigma(I)
_refine_ls_structure_factor_coef     Fsqd
_refine_ls_matrix_type     full
_refine_ls_R_factor_all     0.0297
_refine_ls_R_factor_gt     0.0257
_refine_ls_wR_factor_gt     0.0626
_refine_ls_wR_factor_ref     0.0641
_refine_ls_goodness_of_fit_ref     1.001
_refine_ls_restrained_S_all     1.001
_refine_ls_number_reflns     2934
_refine_ls_number_parameters     181
_refine_ls_number_restraints     0
_refine_ls_hydrogen_treatment     constr
_refine_ls_weighting_scheme     calc
_refine_ls_weighting_details
         'calc w=1/[\s^2^(Fo^2^)+(0.0387P)^2^+2.5299P] where P=(Fo^2^+2Fc^2^)/3'
_atom_sites_solution_hydrogens     geom
_atom_sites_solution_primary     direct
_atom_sites_solution_secondary     difmap
_refine_ls_shift/su_max     0.000
_refine_ls_shift/su_mean     0.000
_refine_diff_density_max     2.040
_refine_diff_density_min     -0.966
_refine_ls_extinction_method     none
_refine_ls_extinction_coef     ?
loop_
    _atom_type_symbol
    _atom_type_description
    _atom_type_scat_dispersion_real
    _atom_type_scat_dispersion_imag
    _atom_type_scat_source
    'C' 'C' 0.0033 0.0016
                         'International Tables Vol C Tables 4.2.6.8 and 6.1.1.4'
    'H' 'H' 0.0000 0.0000
                         'International Tables Vol C Tables 4.2.6.8 and 6.1.1.4'
    'N' 'N' 0.0061 0.0033
                         'International Tables Vol C Tables 4.2.6.8 and 6.1.1.4'
    'O' 'O' 0.0106 0.0060
                         'International Tables Vol C Tables 4.2.6.8 and 6.1.1.4'
    'U' 'U' -9.6767 9.6646
                         'International Tables Vol C Tables 4.2.6.8 and 6.1.1.4'
_computing_data_collection     'PROCESS-AUTO (Rigaku/MSC, 2006)'
_computing_cell_refinement     'PROCESS-AUTO (Rigaku/MSC, 2006)'
_computing_data_reduction     'CrystalStructure (Rigaku/MSC, 2006)'
_computing_structure_solution     'DIRDIF99 (Beurskens <i>et al.</i>,  1999)'
_computing_structure_refinement     'SHELXL97 (Sheldrick, 2008)'
_computing_molecular_graphics     'ORTEP-3 (Farrugia, 1997)'
_computing_publication_material     'CrystalStructure (Rigaku/MSC, 2006)'
loop_
    _atom_site_type_symbol
    _atom_site_label
    _atom_site_fract_x
    _atom_site_fract_y
    _atom_site_fract_z
    _atom_site_U_iso_or_equiv
    _atom_site_adp_type
    _atom_site_calc_flag
    _atom_site_refinement_flags
    _atom_site_occupancy
    _atom_site_disorder_assembly
    _atom_site_disorder_group
    U U1 0.21945(2) 0.38333(2) 0.134424(19) 0.01484(7) Uani d . 1 . .
    O O1 0.1573(5) 0.2025(6) 0.2384(5) 0.0283(9) Uani d . 1 . .
    O O2 0.2956(6) 0.5569(5) 0.0387(5) 0.0290(9) Uani d . 1 . .
    O O3 -0.0454(5) 0.5419(7) 0.0555(5) 0.0427(13) Uani d . 1 . .
    O O4 0.0681(4) 0.5317(5) 0.3068(4) 0.0184(7) Uani d . 1 . .
    O O5 0.3773(5) 0.2945(5) 0.3554(4) 0.0233(8) Uani d . 1 . .
    O O6 0.5044(5) 0.1836(5) 0.1196(4) 0.0253(8) Uani d . 1 . .
    O O7 0.3597(5) 0.2765(6) -0.0771(5) 0.0274(9) Uani d . 1 . .
    O O8 0.6150(5) 0.1159(6) -0.0778(5) 0.0320(10) Uani d . 1 . .
    N N1 -0.1016(6) 0.7323(6) 0.4011(5) 0.0219(9) Uani d . 1 . .
    H H1 -0.1109 0.6587 0.4908 0.026 Uiso calc R 1 . .
    N N2 0.6174(6) 0.3525(6) 0.3046(6) 0.0252(10) Uani d . 1 . .
    H H2 0.6093 0.3951 0.2062 0.030 Uiso calc R 1 . .
    N N3 0.4985(6) 0.1888(6) -0.0142(5) 0.0220(9) Uani d . 1 . .
    C C1 -0.0129(6) 0.6859(6) 0.2925(6) 0.0162(9) Uani d . 1 . .
    C C2 -0.0222(7) 0.8410(7) 0.1547(6) 0.0232(11) Uani d . 1 . .
    H H2A -0.0899 0.8478 0.0774 0.028 Uiso calc R 1 . .
    H H2B 0.0879 0.8390 0.1114 0.028 Uiso calc R 1 . .
    C C3 -0.1017(7) 0.9916(7) 0.2126(6) 0.0220(11) Uani d . 1 . .
    H H3A -0.0184 1.0345 0.2284 0.026 Uiso calc R 1 . .
    H H3B -0.1825 1.0869 0.1408 0.026 Uiso calc R 1 . .
    C C4 -0.1845(8) 0.9175(7) 0.3610(7) 0.0289(13) Uani d . 1 . .
    H H4A -0.1688 0.9593 0.4384 0.035 Uiso calc R 1 . .
    H H4B -0.3028 0.9477 0.3484 0.035 Uiso calc R 1 . .
    C C5 0.5058(6) 0.2954(7) 0.3950(6) 0.0183(10) Uani d . 1 . .
    C C6 0.5538(7) 0.2302(9) 0.5552(7) 0.0285(12) Uani d . 1 . .
    H H6A 0.5754 0.1051 0.6004 0.034 Uiso calc R 1 . .
    H H6B 0.4671 0.2882 0.6150 0.034 Uiso calc R 1 . .
    C C7 0.7558(8) 0.3392(9) 0.3818(8) 0.0336(14) Uani d . 1 . .
    H H7A 0.7700 0.4524 0.3536 0.040 Uiso calc R 1 . .
    H H7B 0.8580 0.2579 0.3574 0.040 Uiso calc R 1 . .
    C C8 0.7105(8) 0.2736(9) 0.5478(7) 0.0314(13) Uani d . 1 . .
    H H8A 0.6906 0.3626 0.5933 0.038 Uiso calc R 1 . .
    H H8B 0.7993 0.1703 0.6025 0.038 Uiso calc R 1 . .
loop_
    _atom_site_aniso_label
    _atom_site_aniso_U_11
    _atom_site_aniso_U_22
    _atom_site_aniso_U_33
    _atom_site_aniso_U_12
    _atom_site_aniso_U_13
    _atom_site_aniso_U_23
    U1 0.01539(10) 0.01631(10) 0.01212(10) -0.00364(7) -0.00246(6) -0.00480(7)
    O1 0.026(2) 0.029(2) 0.036(2) -0.0151(17) 0.0063(17) -0.0150(19)
    O2 0.039(2) 0.024(2) 0.023(2) -0.0135(18) 0.0088(17) -0.0083(17)
    O3 0.030(2) 0.058(3) 0.033(2) 0.019(2) -0.0158(19) -0.035(3)
    O4 0.0237(18) 0.0151(17) 0.0135(16) -0.0020(14) -0.0020(14) -0.0053(14)
    O5 0.0199(18) 0.034(2) 0.0158(18) -0.0079(16) -0.0062(14) -0.0077(16)
    O6 0.0233(19) 0.030(2) 0.0205(19) -0.0036(16) -0.0038(15) -0.0099(17)
    O7 0.026(2) 0.030(2) 0.0210(19) 0.0021(16) -0.0052(16) -0.0117(17)
    O8 0.024(2) 0.034(2) 0.034(2) -0.0005(17) 0.0046(17) -0.019(2)
    N1 0.031(2) 0.012(2) 0.018(2) -0.0049(17) 0.0034(18) -0.0043(17)
    N2 0.028(2) 0.027(2) 0.020(2) -0.011(2) -0.0015(19) -0.006(2)
    N3 0.024(2) 0.022(2) 0.021(2) -0.0057(18) -0.0002(18) -0.0099(19)
    C1 0.019(2) 0.016(2) 0.015(2) -0.0066(18) -0.0017(18) -0.0056(19)
    C2 0.035(3) 0.017(2) 0.015(2) -0.009(2) 0.001(2) -0.002(2)
    C3 0.022(2) 0.019(3) 0.021(3) -0.006(2) -0.001(2) -0.002(2)
    C4 0.036(3) 0.017(3) 0.025(3) -0.002(2) 0.007(2) -0.006(2)
    C5 0.021(2) 0.015(2) 0.015(2) -0.0003(18) -0.0060(19) -0.0050(19)
    C6 0.027(3) 0.043(4) 0.020(3) -0.015(3) -0.005(2) -0.011(3)
    C7 0.027(3) 0.039(4) 0.042(4) -0.016(3) 0.001(3) -0.018(3)
    C8 0.029(3) 0.041(4) 0.030(3) -0.013(3) -0.007(2) -0.015(3)
_geom_special_details
;
All esds (except the esd in the dihedral angle between two l.s. planes) are
estimated using the full covariance matrix. The cell esds are taken into
account individually in the estimation of esds in distances, angles and
torsion angles; correlations between esds in cell parameters are only used
when they are defined by crystal symmetry. An approximate (isotropic)
treatment of cell esds is used for estimating esds involving l.s. planes.
;
loop_
    _geom_bond_atom_site_label_1
    _geom_bond_atom_site_label_2
    _geom_bond_site_symmetry_2
    _geom_bond_distance
    _geom_bond_publ_flag
    U1 O1 . 1.777(4) y
    U1 O2 . 1.784(4) y
    U1 O3 2_565 2.303(4) y
    U1 O3 . 2.315(4) y
    U1 O5 . 2.428(4) y
    U1 O4 . 2.436(4) y
    U1 O6 . 2.515(4) y
    U1 O7 . 2.523(4) y
    U1 N3 . 2.960(5) ?
    O3 O3 2_565 1.492(8) y
    O3 U1 2_565 2.303(4) ?
    O4 C1 . 1.264(6) ?
    O5 C5 . 1.247(6) ?
    O6 N3 . 1.275(6) ?
    O7 N3 . 1.284(6) ?
    O8 N3 . 1.211(6) ?
    N1 C1 . 1.305(7) ?
    N1 C4 . 1.465(7) ?
    N1 H1 . 0.8800 ?
    N2 C5 . 1.321(7) ?
    N2 C7 . 1.464(8) ?
    N2 H2 . 0.8800 ?
    C1 C2 . 1.503(7) ?
    C2 C3 . 1.534(8) ?
    C2 H2A . 0.9900 ?
    C2 H2B . 0.9900 ?
    C3 C4 . 1.524(8) ?
    C3 H3A . 0.9900 ?
    C3 H3B . 0.9900 ?
    C4 H4A . 0.9900 ?
    C4 H4B . 0.9900 ?
    C5 C6 . 1.494(7) ?
    C6 C8 . 1.543(8) ?
    C6 H6A . 0.9900 ?
    C6 H6B . 0.9900 ?
    C7 C8 . 1.523(9) ?
    C7 H7A . 0.9900 ?
    C7 H7B . 0.9900 ?
    C8 H8A . 0.9900 ?
    C8 H8B . 0.9900 ?
loop_
    _geom_angle_atom_site_label_1
    _geom_angle_atom_site_label_2
    _geom_angle_atom_site_label_3
    _geom_angle_site_symmetry_1
    _geom_angle_site_symmetry_3
    _geom_angle
    _geom_angle_publ_flag
    O1 U1 O2 . . 175.6(2) y
    O1 U1 O3 . 2_565 90.6(2) ?
    O2 U1 O3 . 2_565 93.5(2) ?
    O1 U1 O3 . . 90.0(2) ?
    O2 U1 O3 . . 94.2(2) ?
    O3 U1 O3 2_565 . 37.70(19) y
    O1 U1 O5 . . 83.92(18) ?
    O2 U1 O5 . . 92.05(18) ?
    O3 U1 O5 2_565 . 173.10(16) ?
    O3 U1 O5 . . 137.69(14) ?
    O1 U1 O4 . . 91.03(16) ?
    O2 U1 O4 . . 89.17(16) ?
    O3 U1 O4 2_565 . 106.98(13) ?
    O3 U1 O4 . . 69.31(13) ?
    O5 U1 O4 . . 68.98(13) ?
    O1 U1 O6 . . 89.08(17) ?
    O2 U1 O6 . . 87.70(18) ?
    O3 U1 O6 2_565 . 117.42(13) ?
    O3 U1 O6 . . 155.09(14) ?
    O5 U1 O6 . . 66.88(13) ?
    O4 U1 O6 . . 135.59(13) ?
    O1 U1 O7 . . 96.11(18) ?
    O2 U1 O7 . . 84.17(17) ?
    O3 U1 O7 2_565 . 67.09(14) ?
    O3 U1 O7 . . 104.63(14) ?
    O5 U1 O7 . . 117.64(13) ?
    O4 U1 O7 . . 170.69(12) ?
    O6 U1 O7 . . 50.79(13) ?
    O1 U1 N3 . . 93.83(17) ?
    O2 U1 N3 . . 84.52(17) ?
    O3 U1 N3 2_565 . 92.51(14) ?
    O3 U1 N3 . . 130.14(14) ?
    O5 U1 N3 . . 92.10(13) ?
    O4 U1 N3 . . 159.86(13) ?
    O6 U1 N3 . . 25.29(13) ?
    O7 U1 N3 . . 25.54(13) ?
    O3 O3 U1 2_565 2_565 71.6(3) ?
    O3 O3 U1 2_565 . 70.7(3) ?
    U1 O3 U1 2_565 . 142.30(19) ?
    C1 O4 U1 . . 134.6(3) ?
    C5 O5 U1 . . 141.9(4) ?
    N3 O6 U1 . . 97.2(3) ?
    N3 O7 U1 . . 96.6(3) ?
    C1 N1 C4 . . 114.3(5) ?
    C1 N1 H1 . . 122.9 ?
    C4 N1 H1 . . 122.9 ?
    C5 N2 C7 . . 114.4(5) ?
    C5 N2 H2 . . 122.8 ?
    C7 N2 H2 . . 122.8 ?
    O8 N3 O6 . . 122.6(5) ?
    O8 N3 O7 . . 122.2(5) ?
    O6 N3 O7 . . 115.2(4) ?
    O8 N3 U1 . . 176.9(4) ?
    O6 N3 U1 . . 57.5(2) ?
    O7 N3 U1 . . 57.9(2) ?
    O4 C1 N1 . . 123.2(5) ?
    O4 C1 C2 . . 126.9(5) ?
    N1 C1 C2 . . 109.9(4) ?
    C1 C2 C3 . . 103.7(4) ?
    C1 C2 H2A . . 111.0 ?
    C3 C2 H2A . . 111.0 ?
    C1 C2 H2B . . 111.0 ?
    C3 C2 H2B . . 111.0 ?
    H2A C2 H2B . . 109.0 ?
    C4 C3 C2 . . 104.6(4) ?
    C4 C3 H3A . . 110.8 ?
    C2 C3 H3A . . 110.8 ?
    C4 C3 H3B . . 110.8 ?
    C2 C3 H3B . . 110.8 ?
    H3A C3 H3B . . 108.9 ?
    N1 C4 C3 . . 103.3(4) ?
    N1 C4 H4A . . 111.1 ?
    C3 C4 H4A . . 111.1 ?
    N1 C4 H4B . . 111.1 ?
    C3 C4 H4B . . 111.1 ?
    H4A C4 H4B . . 109.1 ?
    O5 C5 N2 . . 125.9(5) ?
    O5 C5 C6 . . 123.6(5) ?
    N2 C5 C6 . . 110.5(5) ?
    C5 C6 C8 . . 104.3(5) ?
    C5 C6 H6A . . 110.9 ?
    C8 C6 H6A . . 110.9 ?
    C5 C6 H6B . . 110.9 ?
    C8 C6 H6B . . 110.9 ?
    H6A C6 H6B . . 108.9 ?
    N2 C7 C8 . . 104.1(5) ?
    N2 C7 H7A . . 110.9 ?
    C8 C7 H7A . . 110.9 ?
    N2 C7 H7B . . 110.9 ?
    C8 C7 H7B . . 110.9 ?
    H7A C7 H7B . . 109.0 ?
    C7 C8 C6 . . 106.1(5) ?
    C7 C8 H8A . . 110.5 ?
    C6 C8 H8A . . 110.5 ?
    C7 C8 H8B . . 110.5 ?
    C6 C8 H8B . . 110.5 ?
    H8A C8 H8B . . 108.7 ?
loop_
    _geom_torsion_atom_site_label_1
    _geom_torsion_atom_site_label_2
    _geom_torsion_atom_site_label_3
    _geom_torsion_atom_site_label_4
    _geom_torsion_site_symmetry_1
    _geom_torsion_site_symmetry_2
    _geom_torsion_site_symmetry_3
    _geom_torsion_site_symmetry_4
    _geom_torsion
    _geom_torsion_publ_flag
    O1 U1 O3 O3 . . . 2_565 -91.0(5) ?
    O2 U1 O3 O3 . . . 2_565 90.3(5) ?
    O5 U1 O3 O3 . . . 2_565 -172.0(3) ?
    O4 U1 O3 O3 . . . 2_565 177.9(5) ?
    O6 U1 O3 O3 . . . 2_565 -3.2(8) ?
    O7 U1 O3 O3 . . . 2_565 5.3(5) ?
    N3 U1 O3 O3 . . . 2_565 4.0(6) ?
    O1 U1 O3 U1 . . . 2_565 -91.0(5) ?
    O2 U1 O3 U1 . . . 2_565 90.3(5) ?
    O3 U1 O3 U1 2_565 . . 2_565 0.000(2) ?
    O5 U1 O3 U1 . . . 2_565 -172.0(3) ?
    O4 U1 O3 U1 . . . 2_565 177.9(5) ?
    O6 U1 O3 U1 . . . 2_565 -3.2(8) ?
    O7 U1 O3 U1 . . . 2_565 5.3(5) ?
    N3 U1 O3 U1 . . . 2_565 4.0(6) ?
    O1 U1 O4 C1 . . . . -144.0(5) ?
    O2 U1 O4 C1 . . . . 40.4(5) ?
    O3 U1 O4 C1 2_565 . . . -53.0(5) ?
    O3 U1 O4 C1 . . . . -54.3(5) ?
    O5 U1 O4 C1 . . . . 132.9(5) ?
    O6 U1 O4 C1 . . . . 126.3(4) ?
    O7 U1 O4 C1 . . . . -3.8(11) ?
    N3 U1 O4 C1 . . . . 111.9(5) ?
    O1 U1 O5 C5 . . . . 149.6(6) ?
    O2 U1 O5 C5 . . . . -28.6(6) ?
    O3 U1 O5 C5 2_565 . . . -172.1(11) ?
    O3 U1 O5 C5 . . . . -127.0(6) ?
    O4 U1 O5 C5 . . . . -116.9(6) ?
    O6 U1 O5 C5 . . . . 58.0(6) ?
    O7 U1 O5 C5 . . . . 55.9(6) ?
    N3 U1 O5 C5 . . . . 56.0(6) ?
    O1 U1 O6 N3 . . . . 101.0(3) ?
    O2 U1 O6 N3 . . . . -82.0(3) ?
    O3 U1 O6 N3 2_565 . . . 10.7(4) ?
    O3 U1 O6 N3 . . . . 12.9(6) ?
    O5 U1 O6 N3 . . . . -175.2(3) ?
    O4 U1 O6 N3 . . . . -168.5(3) ?
    O7 U1 O6 N3 . . . . 2.3(3) ?
    O1 U1 O7 N3 . . . . -86.1(3) ?
    O2 U1 O7 N3 . . . . 89.5(3) ?
    O3 U1 O7 N3 2_565 . . . -174.2(4) ?
    O3 U1 O7 N3 . . . . -177.7(3) ?
    O5 U1 O7 N3 . . . . 0.2(4) ?
    O4 U1 O7 N3 . . . . 134.0(7) ?
    O6 U1 O7 N3 . . . . -2.3(3) ?
    U1 O6 N3 O8 . . . . 176.3(5) ?
    U1 O6 N3 O7 . . . . -3.9(5) ?
    U1 O7 N3 O8 . . . . -176.3(5) ?
    U1 O7 N3 O6 . . . . 3.9(5) ?
    O1 U1 N3 O8 . . . . -173(7) ?
    O2 U1 N3 O8 . . . . 3(7) ?
    O3 U1 N3 O8 2_565 . . . 96(7) ?
    O3 U1 N3 O8 . . . . 94(7) ?
    O5 U1 N3 O8 . . . . -89(7) ?
    O4 U1 N3 O8 . . . . -69(7) ?
    O6 U1 N3 O8 . . . . -93(7) ?
    O7 U1 N3 O8 . . . . 91(7) ?
    O1 U1 N3 O6 . . . . -79.7(3) ?
    O2 U1 N3 O6 . . . . 96.2(3) ?
    O3 U1 N3 O6 2_565 . . . -170.5(3) ?
    O3 U1 N3 O6 . . . . -172.9(3) ?
    O5 U1 N3 O6 . . . . 4.4(3) ?
    O4 U1 N3 O6 . . . . 23.9(6) ?
    O7 U1 N3 O6 . . . . -175.8(5) ?
    O1 U1 N3 O7 . . . . 96.2(3) ?
    O2 U1 N3 O7 . . . . -87.9(3) ?
    O3 U1 N3 O7 2_565 . . . 5.3(4) ?
    O3 U1 N3 O7 . . . . 2.9(4) ?
    O5 U1 N3 O7 . . . . -179.8(3) ?
    O4 U1 N3 O7 . . . . -160.2(3) ?
    O6 U1 N3 O7 . . . . 175.8(5) ?
    U1 O4 C1 N1 . . . . 171.1(4) ?
    U1 O4 C1 C2 . . . . -9.6(8) ?
    C4 N1 C1 O4 . . . . 179.5(5) ?
    C4 N1 C1 C2 . . . . 0.2(7) ?
    O4 C1 C2 C3 . . . . -166.8(5) ?
    N1 C1 C2 C3 . . . . 12.5(6) ?
    C1 C2 C3 C4 . . . . -19.4(6) ?
    C1 N1 C4 C3 . . . . -12.8(7) ?
    C2 C3 C4 N1 . . . . 19.4(6) ?
    U1 O5 C5 N2 . . . . -3.6(9) ?
    U1 O5 C5 C6 . . . . 176.3(4) ?
    C7 N2 C5 O5 . . . . 179.5(5) ?
    C7 N2 C5 C6 . . . . -0.4(7) ?
    O5 C5 C6 C8 . . . . -174.8(5) ?
    N2 C5 C6 C8 . . . . 5.1(7) ?
    C5 N2 C7 C8 . . . . -4.6(7) ?
    N2 C7 C8 C6 . . . . 7.3(7) ?
    C5 C6 C8 C7 . . . . -7.6(7) ?
loop_
    _geom_hbond_atom_site_label_D
    _geom_hbond_atom_site_label_H
    _geom_hbond_atom_site_label_A
    _geom_hbond_site_symmetry_D
    _geom_hbond_site_symmetry_H
    _geom_hbond_site_symmetry_A
    _geom_hbond_distance_DH
    _geom_hbond_distance_HA
    _geom_hbond_distance_DA
    _geom_hbond_angle_DHA
    _geom_hbond_publ_flag
    N1 H1 O4 . . 2_566 0.880 2.026 2.885(6) 165.10 y
    N2 H2 O2 . . 2_665 0.880 2.305 3.127(7) 155.55 y
data_global
_journal_date_recd_electronic     2010-03-15
_journal_date_accepted     2010-04-12
_journal_name_full     'Acta Crystallographica, Section E'
_journal_year     2010
_journal_volume     66
_journal_issue      5
_journal_page_first     m539
_journal_page_last     m540
_journal_paper_category     QM
_journal_coeditor_code     OM2328
_publ_contact_author_name     'Yasuhisa Ikeda'
_publ_contact_author_address
;
2-12-1-N1-34, O-okayama, Meguro-ku, Tokyo 152-8550, Japan
;
_publ_contact_author_email     'yikeda@nr.titech.ac.jp'
_publ_contact_author_fax     '+81 3 5734 3061'
_publ_contact_author_phone     '+81 3 5734 3061'
_publ_section_title
;
\m-\h^2^:\h^2^-Peroxido-bis[nitratodioxidobis(pyrrolidin-2-one)uranium(VI)]
;
loop_
    _publ_author_name
    _publ_author_footnote
    _publ_author_address
    'Takao, Koichiro' .
;
Institute of Radiochemistry, Forschungszentrum Dresden-Rossendorf,
PO Box 51 01 19, 01314 Dresden, Germany
;
    'Ikeda, Yasuhisa' .
;
Research Laboratory for Nuclear Reactors
Tokyo Institute of Technology, 2-12-1-N1-34, O-okayama, Meguro-ku
Tokyo 152-8550, Japan
;
