# Supplementary material for: μ-η2:η2-Peroxido-bis­[nitratodioxido­bis(pyrrolidin-2-one)uranium(VI)]
Source: Acta Crystallogr Sect E Struct Rep Online. 2010 Apr 21;66(Pt 5):m539–40. doi: 10.1107/S1600536810013449 (PMC2979215; doi:10.1107/S1600536810013449)
Supplement: Supplementary file 2 [file e-66-0m539-Isup2.hkl]

# 
# h,k,l, Fc-squared, Fo-squared, sigma(Fo-squared) and status flag 
# 
data_I
_shelx_title ' I         P -1         R = 0.03' 
_shelx_refln_list_code          4 
_shelx_F_calc_maximum      210.83 
_exptl_crystal_F_000       478.00 
_reflns_d_resolution_high  0.7707 
 
loop_ 
 _symmetry_equiv_pos_as_xyz 
 'x, y, z' 
 '-x, -y, -z' 
 
_cell_length_a     8.7830 
_cell_length_b     8.8990 
_cell_length_c     9.5870 
_cell_angle_alpha  68.240 
_cell_angle_beta   81.300 
_cell_angle_gamma  68.960 
 
_shelx_F_squared_multiplier     1.000 
 
loop_ 
 _refln_index_h 
 _refln_index_k 
 _refln_index_l 
 _refln_F_squared_calc 
 _refln_F_squared_meas 
 _refln_F_squared_sigma 
 _refln_observed_status 
   2   0   0     8583.52     9783.82    179.23 o 
   3   0   0     4217.38     4219.79     93.81 o 
   4   0   0     6668.87     6907.47    139.48 o 
   5   0   0     6330.00     6347.01     24.18 o 
   6   0   0      839.48      798.06     15.89 o 
   7   0   0     8497.46     8352.14    298.06 o 
   8   0   0      251.79      260.50     20.32 o 
   9   0   0     2268.92     1996.05    129.46 o 
  10   0   0      590.08      619.98     44.68 o 
 -10   1   0      592.68      620.52     41.97 o 
  -9   1   0     1746.80     1680.58    136.51 o 
  -8   1   0     1775.96     1688.66    110.81 o 
  -7   1   0     2425.66     2289.99    120.59 o 
  -6   1   0     9807.09    10034.57    267.99 o 
  -5   1   0     1216.26     1287.38     47.10 o 
  -4   1   0    13256.09    13799.63    632.67 o 
  -3   1   0     1172.72     1174.74     37.24 o 
  -2   1   0    26997.13    28405.37    115.46 o 
  -1   1   0     4836.02     4877.09     14.79 o 
   2   1   0     1151.72     1185.56     46.20 o 
   3   1   0     4985.21     4758.53    115.90 o 
   4   1   0      524.95      597.05     19.33 o 
   5   1   0     6691.17     6634.58     43.40 o 
   6   1   0      988.97      943.74     50.86 o 
   7   1   0     5169.90     4631.25    255.82 o 
   8   1   0     2562.07     2374.39    162.86 o 
   9   1   0     1752.01     1402.01     13.38 o 
  10   1   0     2083.47     2361.71     53.03 o 
  -9   2   0      167.12      180.48     19.45 o 
  -8   2   0     2503.04     2431.95    151.62 o 
  -7   2   0      181.10      199.13     15.48 o 
  -6   2   0     9703.73     9792.07    353.94 o 
  -5   2   0     1894.65     1903.07     47.76 o 
  -4   2   0     6668.34     6847.95    302.02 o 
  -3   2   0     7646.73     7407.31     32.14 o 
  -2   2   0     3591.07     3504.36     20.00 o 
  -1   2   0     4211.63     3894.68     29.21 o 
   0   2   0     1571.28     1738.72     21.90 o 
   1   2   0    31718.63    31649.50    836.90 o 
   2   2   0       28.67       90.97     23.50 o 
   3   2   0     5751.61     5941.56     18.96 o 
   4   2   0     5805.37     5539.58     36.69 o 
   5   2   0     4521.38     4302.40     67.29 o 
   6   2   0     5273.16     4967.69    148.60 o 
   7   2   0      881.23      813.97     34.10 o 
   8   2   0     8902.24     7796.77    510.93 o 
   9   2   0        2.88       31.92     15.89 o 
  10   2   0     2828.54     3026.00    100.33 o 
  11   2   0      451.95      602.18     50.19 o 
  -9   3   0      741.63      641.47     24.31 o 
  -8   3   0     1391.60     1370.50     22.64 o 
  -7   3   0     1527.34     1539.29     34.04 o 
  -6   3   0      730.20      697.69     25.21 o 
  -5   3   0     9890.71     9496.69     43.87 o 
  -4   3   0     1090.77     1192.50     68.67 o 
  -3   3   0    11564.43    11358.98    345.63 o 
  -2   3   0     1063.03     1023.47     60.32 o 
  -1   3   0     6835.72     6796.30     42.01 o 
   0   3   0     4579.04     4128.20     31.80 o 
   1   3   0     4977.31     4838.96     72.32 o 
   2   3   0    23585.51    23173.48    400.66 o 
   3   3   0     7359.71     7675.14    191.36 o 
   4   3   0    11297.84    11699.43     25.83 o 
   5   3   0       13.95       22.60      8.48 o 
   6   3   0     8567.34     8477.20     28.11 o 
   7   3   0     1939.14     1899.12     15.75 o 
   8   3   0     5129.04     4420.51    340.61 o 
   9   3   0     3168.16     2355.26    436.10 o 
  10   3   0     1070.06     1003.64     46.82 o 
  11   3   0     1379.22     1500.68     56.71 o 
  -8   4   0        6.02       43.38     24.96 o 
  -7   4   0     3163.24     3101.79     34.42 o 
  -6   4   0      139.84      185.63     41.19 o 
  -5   4   0     7702.47     7538.62     61.11 o 
  -4   4   0     2292.71     2192.67    236.21 o 
  -3   4   0     4833.84     4569.99    374.55 o 
  -2   4   0     7196.94     7104.85    112.39 o 
  -1   4   0      531.75      500.86     32.48 o 
   0   4   0     8760.00     7877.21     46.00 o 
   1   4   0        8.21       -7.31     25.24 o 
   2   4   0    17981.87    17741.98    147.89 o 
   3   4   0      819.85      814.27     42.18 o 
   4   4   0    11187.51    11658.05    205.34 o 
   5   4   0     7811.77     7906.92    252.54 o 
   6   4   0     2594.70     2544.09     82.14 o 
   7   4   0     5243.70     4982.17     57.40 o 
   8   4   0      260.92      278.00     15.42 o 
   9   4   0     3072.23     2169.19    437.79 o 
  10   4   0       37.06      119.31     48.97 o 
  11   4   0     2002.99     2051.94     56.04 o 
  -7   5   0     1655.87     1616.99     31.89 o 
  -6   5   0     1621.65     1573.69     40.14 o 
  -5   5   0      203.63      222.44     40.86 o 
  -4   5   0     5745.29     5927.50    448.76 o 
  -3   5   0      188.51      204.13     20.41 o 
  -2   5   0     8072.80     7711.50    251.57 o 
  -1   5   0      661.44      565.11     42.50 o 
   0   5   0     5656.49     5478.45     50.18 o 
   1   5   0     3664.43     3731.41     42.63 o 
   2   5   0     3262.60     3142.26     37.90 o 
   3   5   0    15394.88    15551.98    296.61 o 
   4   5   0     2080.13     2181.02     24.14 o 
   5   5   0     7939.21     8223.76    226.49 o 
   6   5   0       16.48       51.93     16.09 o 
   7   5   0     2991.19     2916.75     81.50 o 
   8   5   0      870.35      767.35     35.59 o 
   9   5   0     1941.50     1614.74    140.81 o 
  10   5   0     1713.81     1652.06     57.43 o 
  11   5   0      675.20      691.22     59.17 o 
  -6   6   0     2385.78     2324.91     49.23 o 
  -5   6   0      260.32      242.55     27.05 o 
  -4   6   0     2657.93     2706.52     60.52 o 
  -3   6   0     2751.03     2628.76    128.30 o 
  -2   6   0     4880.62     4743.20    103.54 o 
  -1   6   0     6462.88     6706.40     70.14 o 
   0   6   0      399.46      397.16     43.72 o 
   1   6   0     8273.15     8550.41     66.33 o 
   2   6   0        1.47      -36.60     36.60 o 
   3   6   0     8839.90     8784.77     55.73 o 
   4   6   0     2206.66     2193.83     28.93 o 
   5   6   0     4340.41     4432.14     32.68 o 
   6   6   0     1927.24     1923.90    101.29 o 
   7   6   0      702.39      754.00     68.77 o 
   8   6   0     4330.98     3937.76    418.04 o 
   9   6   0       18.14       44.61     51.40 o 
  10   6   0     2022.13     2216.77     68.96 o 
  -5   7   0     2404.76     2265.81     36.79 o 
  -4   7   0      273.25      224.91     75.24 o 
  -3   7   0     5521.57     5634.65    139.05 o 
  -2   7   0        6.79       15.67     24.72 o 
  -1   7   0     5178.34     5413.42     75.33 o 
   0   7   0      495.51      474.21     55.01 o 
   1   7   0     4570.96     4733.84     62.93 o 
   2   7   0     4304.58     4333.50     57.97 o 
   3   7   0     1064.75     1034.59     44.51 o 
   4   7   0     4610.97     4559.65     50.37 o 
   5   7   0       77.49      132.40     66.12 o 
   6   7   0     4301.31     4463.27     43.95 o 
   7   7   0       72.65       83.55     27.86 o 
   8   7   0     3175.26     3152.73     35.45 o 
   9   7   0      922.06      856.92     37.34 o 
  10   7   0     1453.28     1471.88     66.60 o 
  -4   8   0      175.33      153.49     33.24 o 
  -3   8   0     1162.97     1143.79     34.30 o 
  -2   8   0     2355.94     2225.75    166.60 o 
  -1   8   0     1950.41     2215.18     77.53 o 
   0   8   0     2653.72     2798.13    136.92 o 
   1   8   0      358.78      501.90     60.76 o 
   2   8   0     4522.34     4743.30    124.91 o 
   3   8   0      322.44      370.63     48.07 o 
   4   8   0     1851.44     1856.18     49.64 o 
   5   8   0      996.33     1062.96     46.33 o 
   6   8   0     4315.79     4351.38     50.98 o 
   7   8   0     1485.33     1354.10     37.01 o 
   8   8   0      583.63      569.50     31.39 o 
   9   8   0     2489.76     2270.95     35.53 o 
  -2   9   0     2238.48     2014.49    261.93 o 
  -1   9   0       14.04      -70.43     84.13 o 
   0   9   0     2793.98     2960.83     87.07 o 
   1   9   0      417.97      512.78     69.90 o 
   2   9   0     1614.30     1594.55     66.18 o 
   3   9   0     2432.99     2729.28    121.91 o 
   4   9   0     1012.33      992.53     55.67 o 
   5   9   0     2892.27     3161.04     61.67 o 
   6   9   0       40.63        8.50     84.49 o 
   7   9   0     3181.88     3102.70     50.36 o 
   8   9   0      210.65      127.50     71.74 o 
   0  10   0      669.30      753.33     92.13 o 
   1  10   0     2114.40     2235.70     90.48 o 
   2  10   0       36.24       -5.06     73.64 o 
   3  10   0     3313.80     3573.78     82.26 o 
   4  10   0      242.26      216.05    130.13 o 
   5  10   0     1710.67     1890.86     68.79 o 
   6  10   0     1215.97     1050.65     52.87 o 
   7  10   0     1132.75      980.21     48.84 o 
  -6 -10   1     1904.48     1871.04     59.39 o 
  -5 -10   1       70.79       86.39     65.64 o 
  -4 -10   1     1881.18     2057.20     73.29 o 
  -3 -10   1     1062.86      997.91     75.09 o 
  -2 -10   1      569.90      627.24     79.56 o 
  -1 -10   1     2031.18     2096.24     92.40 o 
  -8  -9   1     1529.10     1440.79     42.02 o 
  -7  -9   1     1250.49     1230.18     44.39 o 
  -6  -9   1     1450.87     1358.28     46.41 o 
  -5  -9   1     2027.96     2174.06    109.03 o 
  -4  -9   1      345.07      355.82    107.26 o 
  -3  -9   1     3623.60     3565.10     73.42 o 
  -2  -9   1       18.92       45.01     64.46 o 
  -1  -9   1     3112.93     3252.87     86.05 o 
   0  -9   1      572.48      631.17     80.80 o 
   1  -9   1     1889.54     2148.90     97.90 o 
   2  -9   1      819.81      713.53    135.07 o 
  -9  -8   1     1487.57     1236.38     66.18 o 
  -8  -8   1      543.97      555.42     30.82 o 
  -7  -8   1     3324.27     3270.60     77.47 o 
  -6  -8   1        0.17        6.79     36.01 o 
  -5  -8   1     5696.74     5547.33     57.79 o 
  -4  -8   1      338.66      371.61     44.50 o 
  -3  -8   1     2846.88     2835.30     60.54 o 
  -2  -8   1     1887.71     1987.61     62.96 o 
  -1  -8   1     1100.85     1114.84     65.12 o 
   0  -8   1     2722.89     2896.70     76.83 o 
   1  -8   1      111.58       84.49    141.70 o 
   2  -8   1     3191.07     2994.65    210.27 o 
   3  -8   1       70.38      108.25     68.80 o 
 -10  -7   1       74.87      107.00     68.41 o 
  -9  -7   1     2611.48     2406.77     66.10 o 
  -8  -7   1      265.35      303.21     24.28 o 
  -7  -7   1     2790.57     2868.23     35.57 o 
  -6  -7   1     1894.83     1868.18     35.43 o 
  -5  -7   1     1576.42     1589.85     73.00 o 
  -4  -7   1     5520.76     5487.96     53.71 o 
  -3  -7   1       72.11      130.25     41.29 o 
  -2  -7   1     2403.33     2297.47     54.30 o 
  -1  -7   1        5.24       62.48     97.18 o 
   0  -7   1     4162.83     4277.28     68.11 o 
   1  -7   1     1701.30     1686.79     66.84 o 
   2  -7   1     3007.93     2784.94     73.31 o 
   3  -7   1     2891.79     2791.41    134.92 o 
   4  -7   1      756.62      689.44     29.30 o 
   5  -7   1     1689.35     1617.25     46.93 o 
 -10  -6   1      935.03      857.96     64.25 o 
  -9  -6   1      822.14      770.47     58.84 o 
  -8  -6   1     2431.90     2253.77     57.17 o 
  -7  -6   1      131.10      122.57     40.21 o 
  -6  -6   1     4334.05     4513.39     36.31 o 
  -5  -6   1      189.73      202.16     26.15 o 
  -4  -6   1     6642.84     6587.94     49.51 o 
  -3  -6   1      720.36      717.45     36.97 o 
  -2  -6   1     2101.22     2190.75     45.67 o 
  -1  -6   1     3572.96     3542.10     53.76 o 
   0  -6   1     3945.62     3915.58     59.53 o 
   1  -6   1     8007.10     8136.67     75.60 o 
   2  -6   1       88.50      109.67     20.57 o 
   3  -6   1     5250.29     5178.40    281.01 o 
   4  -6   1      224.12      262.33     23.77 o 
   5  -6   1     2572.76     2604.62     83.41 o 
   6  -6   1      893.30      885.46     93.47 o 
 -10  -5   1     3577.20     3415.33     70.21 o 
  -9  -5   1        3.11       18.15     52.40 o 
  -8  -5   1     2716.15     2499.96     67.72 o 
  -7  -5   1      478.86      478.92     17.83 o 
  -6  -5   1     5211.63     5170.56     30.71 o 
  -5  -5   1     2727.38     2825.01     49.26 o 
  -4  -5   1     1472.88     1414.64     27.31 o 
  -3  -5   1    13985.76    14219.55     88.34 o 
  -2  -5   1     1691.84     1665.53     34.65 o 
  -1  -5   1    11352.16    11003.90     59.27 o 
   0  -5   1      429.40      453.75     76.83 o 
   1  -5   1     8348.17     8183.08     67.53 o 
   2  -5   1     2482.10     2338.68     22.71 o 
   3  -5   1     3830.39     3672.57    148.49 o 
   4  -5   1     6367.76     6410.29    137.88 o 
   5  -5   1      728.23      683.86     35.67 o 
   6  -5   1     2022.31     2016.43     49.75 o 
   7  -5   1        0.34       -8.41     23.55 o 
 -11  -4   1      176.18      214.54     54.79 o 
 -10  -4   1     2421.52     2323.50    109.06 o 
  -9  -4   1     1656.19     1521.10     53.45 o 
  -8  -4   1     2006.04     1882.47     54.77 o 
  -7  -4   1     4541.15     4211.50    104.48 o 
  -6  -4   1      129.98      179.12     12.10 o 
  -5  -4   1     7389.35     7846.20     32.43 o 
  -4  -4   1      591.80      623.70     18.90 o 
  -3  -4   1    18206.14    18369.45     74.25 o 
  -2  -4   1     4192.51     4069.28     33.14 o 
  -1  -4   1     6675.26     6264.08     69.96 o 
   0  -4   1     9875.56     9641.02     53.52 o 
   1  -4   1     1963.69     1796.04     40.26 o 
   2  -4   1     7099.19     6818.50    138.98 o 
   3  -4   1       12.67       33.77     31.56 o 
   4  -4   1     6047.91     5901.28    349.24 o 
   5  -4   1      730.23      734.60     21.53 o 
   6  -4   1     1918.30     1746.25     26.76 o 
   7  -4   1      759.14      790.83     33.63 o 
   8  -4   1     1475.97     1405.59     44.92 o 
 -11  -3   1     1171.63     1317.75     59.65 o 
 -10  -3   1       50.14      174.74     97.72 o 
  -9  -3   1     5758.60     5467.06     63.42 o 
  -8  -3   1       18.10       22.70     42.33 o 
  -7  -3   1     3641.83     3607.56     51.97 o 
  -6  -3   1     3832.17     3734.80     51.40 o 
  -5  -3   1     6343.25     6344.78    160.84 o 
  -4  -3   1     4690.94     4700.61     21.97 o 
  -3  -3   1     4743.71     4720.22     25.15 o 
  -2  -3   1    29406.75    27997.17     78.69 o 
  -1  -3   1      363.16      471.43     21.31 o 
   0  -3   1     3966.73     3614.17     34.35 o 
   2  -3   1     7191.42     6548.29     38.44 o 
   3  -3   1     1541.52     1479.46     19.64 o 
   4  -3   1     3192.86     2915.57     27.47 o 
   5  -3   1     6650.91     6458.09     41.39 o 
   6  -3   1      786.06      795.00     23.07 o 
   7  -3   1     4093.09     4017.30     76.43 o 
   8  -3   1      127.73      177.03     40.92 o 
   9  -3   1     3545.66     3344.82     67.75 o 
 -11  -2   1     2015.84     2236.27     60.11 o 
 -10  -2   1      548.69      583.79     50.33 o 
  -9  -2   1     1871.89     1828.80     51.60 o 
  -8  -2   1     4376.16     4121.46     53.45 o 
  -7  -2   1     2566.93     2524.44     46.04 o 
  -6  -2   1     9689.84     9152.96     57.79 o 
  -5  -2   1      534.54      527.15     25.76 o 
  -4  -2   1     9212.11     8835.95    126.00 o 
  -3  -2   1      438.45      453.92      9.08 o 
  -2  -2   1    13099.18    12245.13     43.52 o 
  -1  -2   1    13090.24    12963.75     35.20 o 
   2  -2   1     3003.03     2788.41     15.80 o 
   3  -2   1    11987.59    11173.55     35.74 o 
   4  -2   1       10.23       36.44     34.70 o 
   5  -2   1    12357.08    12618.34    358.41 o 
   6  -2   1     2190.72     2231.39    134.82 o 
   7  -2   1     4908.52     5073.67    204.88 o 
   8  -2   1     1679.18     1672.83     82.43 o 
   9  -2   1      916.11      820.62     50.34 o 
 -10  -1   1     2386.31     2563.85     58.15 o 
  -9  -1   1        6.72       19.08     44.53 o 
  -8  -1   1     8289.94     8665.41    109.45 o 
  -7  -1   1       19.94       47.90     21.92 o 
  -6  -1   1     6176.49     5959.70     49.84 o 
  -5  -1   1     5242.34     5267.00     43.40 o 
  -4  -1   1     3459.02     3329.21     36.44 o 
  -3  -1   1     6150.02     5877.86     36.61 o 
  -2  -1   1     3600.05     3861.22     19.85 o 
   1  -1   1    12379.31    12648.88     17.21 o 
   2  -1   1     4361.40     4389.30     71.37 o 
   3  -1   1    19022.76    20210.30    302.82 o 
   4  -1   1     5621.29     5889.59     51.81 o 
   5  -1   1     4651.09     4946.06    153.07 o 
   6  -1   1     6050.71     6208.17    275.71 o 
   7  -1   1      411.03      469.15     20.39 o 
   8  -1   1     3260.26     3391.17    196.08 o 
   9  -1   1      341.89      330.22     16.28 o 
  10  -1   1     2376.94     2113.79    148.15 o 
 -10   0   1     1968.32     2108.28     52.63 o 
  -9   0   1      552.38      588.08     43.23 o 
  -8   0   1     1760.35     1408.47     60.50 o 
  -7   0   1     4929.45     4394.17     85.58 o 
  -6   0   1     2149.92     2085.86     58.92 o 
  -5   0   1     8314.58     8694.05    123.22 o 
  -4   0   1       10.33       39.47      9.45 o 
  -3   0   1    12791.55    13185.69    175.58 o 
  -2   0   1     1243.12     1435.54     62.15 o 
  -1   0   1    13311.73    14770.43    407.22 o 
   1   0   1     9165.37    10997.37     73.71 o 
   2   0   1     9541.61    10687.84    145.63 o 
   3   0   1     2872.57     3190.92     17.89 o 
   4   0   1    16363.92    17136.23     51.61 o 
   5   0   1      214.23      229.74     15.33 o 
   6   0   1     5406.49     5435.78     86.63 o 
   7   0   1     2207.32     2231.17     99.14 o 
   8   0   1     2971.13     3009.57    183.33 o 
   9   0   1     2092.61     2022.45    174.13 o 
  10   0   1      401.71      322.37     28.33 o 
 -10   1   1      249.43      342.80     44.91 o 
  -9   1   1     1710.41     2014.99     52.02 o 
  -8   1   1      138.04      151.04     13.26 o 
  -7   1   1     6199.03     6241.98    217.69 o 
  -6   1   1      518.46      532.29     18.21 o 
  -5   1   1     6874.68     7254.91    213.72 o 
  -4   1   1     6377.51     6556.27    180.00 o 
  -3   1   1     6797.83     6935.02     30.32 o 
  -2   1   1    13397.39    13181.43    178.74 o 
  -1   1   1      582.90      670.77     16.15 o 
   1   1   1       17.10       74.09     28.71 o 
   2   1   1    44449.32    43057.62    263.69 o 
   3   1   1     8446.35     8922.00     96.02 o 
   4   1   1     7008.97     6747.13    229.72 o 
   5   1   1     7384.72     7363.31    182.29 o 
   6   1   1     1638.88     1566.49     69.44 o 
   7   1   1     5513.54     5387.76     27.67 o 
   8   1   1      131.53      177.01     24.31 o 
   9   1   1     4253.44     4286.30    389.10 o 
  10   1   1      127.29       64.20     41.96 o 
  -9   2   1     2163.58     1832.67     22.00 o 
  -8   2   1     1331.18     1257.86     45.65 o 
  -7   2   1     1696.51     1663.82     70.33 o 
  -6   2   1     8057.81     7698.57    419.21 o 
  -5   2   1     2181.46     2299.13     69.46 o 
  -4   2   1    12451.74    12373.47    277.22 o 
  -3   2   1      479.41      489.02     12.48 o 
  -2   2   1    18657.88    17541.07     40.90 o 
  -1   2   1     8065.13     8383.59     62.57 o 
   0   2   1    28077.07    29382.11     74.48 o 
   1   2   1    14691.80    15265.96    173.23 o 
   2   2   1     8425.62     9067.48    124.28 o 
   3   2   1    10527.64    10147.51    132.98 o 
   4   2   1       93.01      132.99     25.58 o 
   5   2   1    11508.80    11345.97     63.43 o 
   6   2   1       51.26       79.45     10.85 o 
   7   2   1     5867.69     5409.73    141.14 o 
   8   2   1     1345.50     1198.36     68.35 o 
   9   2   1     2259.25     2004.90    159.98 o 
  10   2   1     2055.36     2182.11     48.12 o 
  11   2   1      294.53      348.26     46.69 o 
  -9   3   1      257.89      224.85     21.03 o 
  -8   3   1     4205.12     4098.86    159.32 o 
  -7   3   1        4.69       18.07     25.73 o 
  -6   3   1     5661.69     5404.76    249.10 o 
  -5   3   1     2116.00     2017.49     82.14 o 
  -4   3   1     8070.84     8068.13    260.66 o 
  -3   3   1     6819.08     6705.79     81.27 o 
  -2   3   1     4202.22     3992.88     69.70 o 
  -1   3   1     8122.39     7567.70     65.47 o 
   0   3   1     4032.05     4161.38    110.54 o 
   1   3   1     4416.61     4231.28     21.60 o 
   2   3   1     2954.07     3158.82     27.75 o 
   3   3   1    13012.66    13039.99    268.45 o 
   4   3   1     1296.92     1145.59     17.08 o 
   5   3   1     6057.89     5839.07     57.75 o 
   6   3   1     7733.82     7772.76    180.21 o 
   7   3   1     1509.78     1449.68     33.30 o 
   8   3   1     3913.91     3556.75    198.74 o 
   9   3   1       17.11       59.22     43.98 o 
  10   3   1     4484.24     4248.14     54.93 o 
  11   3   1      197.58      280.83     48.28 o 
  -8   4   1     2096.61     2044.98     79.40 o 
  -7   4   1     1961.88     1892.54     42.76 o 
  -6   4   1     1180.10     1186.57     27.36 o 
  -5   4   1     4576.09     4613.99    129.23 o 
  -4   4   1      491.92      524.71     45.06 o 
  -3   4   1     5091.54     4648.78    202.17 o 
  -2   4   1      169.81      213.78     16.61 o 
  -1   4   1     8687.91     8323.22     83.13 o 
   0   4   1     5054.31     5146.32     46.51 o 
   1   4   1     8504.67     8355.68    161.66 o 
   2   4   1     9994.56     9645.40     49.01 o 
   3   4   1     2098.09     2238.92     43.89 o 
   4   4   1    11348.56    11742.11    138.58 o 
   5   4   1      130.34      168.38     25.32 o 
   6   4   1    13000.29    13053.91    449.20 o 
   7   4   1      698.38      707.46     27.45 o 
   8   4   1     4922.13     4677.61    152.87 o 
   9   4   1     1449.17     1196.73    144.04 o 
  10   4   1     1434.96     1421.89     50.90 o 
  11   4   1     1926.76     1836.13     54.94 o 
  -7   5   1     2796.17     2795.56     45.03 o 
  -6   5   1       10.21       39.24     26.24 o 
  -5   5   1     2737.58     2677.89     36.79 o 
  -4   5   1     1414.02     1447.56     50.14 o 
  -3   5   1     5976.25     5949.10    199.76 o 
  -2   5   1     3724.63     3631.09    143.09 o 
  -1   5   1     1906.60     2033.25     45.06 o 
   0   5   1    18281.21    18841.07     73.84 o 
   1   5   1      334.29      278.63     52.78 o 
   2   5   1    11646.79    10965.41    106.06 o 
   3   5   1     1971.15     1962.03     29.31 o 
   4   5   1    12440.98    12616.08    447.23 o 
   5   5   1     1267.95     1275.13     21.50 o 
   6   5   1     3471.23     3417.70     25.48 o 
   7   5   1     8422.86     8650.21    461.13 o 
   8   5   1      662.59      692.42     18.15 o 
   9   5   1     2380.15     2137.83    112.32 o 
  10   5   1       52.54        8.41     50.45 o 
  11   5   1     1886.49     2060.18     60.40 o 
  -6   6   1     1607.93     1509.24     32.84 o 
  -5   6   1     1886.97     1806.48     53.30 o 
  -4   6   1     4181.06     4524.20    349.14 o 
  -3   6   1        8.40       55.75     24.63 o 
  -2   6   1     7102.62     7063.62    427.48 o 
  -1   6   1      206.23      139.40     49.74 o 
   0   6   1     9379.87     9431.33     67.72 o 
   1   6   1     4583.84     4614.57     51.92 o 
   2   6   1     5679.85     5735.40     38.46 o 
   3   6   1     3802.77     3634.07     48.62 o 
   4   6   1      367.84      312.37     24.70 o 
   5   6   1     7065.27     7099.91    271.02 o 
   6   6   1       25.39       41.69     30.79 o 
   7   6   1     5188.09     5060.55    411.51 o 
   8   6   1      582.73      564.98     48.11 o 
   9   6   1     1698.82     1575.96     78.53 o 
  10   6   1      801.11      782.62     56.49 o 
  11   6   1      777.82      909.96     60.45 o 
  -5   7   1       14.45       40.37     32.57 o 
  -4   7   1     2881.71     2979.48    238.43 o 
  -3   7   1     2325.39     2307.55    136.10 o 
  -2   7   1     2808.77     2844.63    144.18 o 
  -1   7   1     2128.03     2371.07     63.89 o 
   0   7   1     1297.28     1333.66     57.62 o 
   1   7   1     8480.61     8743.92    123.17 o 
   2   7   1        4.42      -42.57     44.93 o 
   3   7   1     4150.51     4193.97     63.19 o 
   4   7   1      523.41      543.33     31.33 o 
   5   7   1     5106.38     4908.87    180.83 o 
   6   7   1      968.79     1046.84     27.43 o 
   7   7   1      788.19      813.90     40.51 o 
   8   7   1     3854.39     3496.96    409.26 o 
   9   7   1      438.10      382.65     64.97 o 
  10   7   1     2388.00     2286.92     64.27 o 
  -4   8   1      934.97      997.58     53.85 o 
  -3   8   1     3132.06     3149.81    150.16 o 
  -2   8   1       33.19      -35.42     74.31 o 
  -1   8   1     4281.16     4617.40     82.44 o 
   0   8   1      306.00      272.08     62.70 o 
   1   8   1     3091.86     3118.05     67.15 o 
   2   8   1     2061.66     2052.10     59.86 o 
   3   8   1     3362.39     3453.91     57.56 o 
   4   8   1     2799.36     2900.99     53.71 o 
   5   8   1       99.04       93.05     32.01 o 
   6   8   1     4607.36     4531.25    147.90 o 
   7   8   1      104.55       91.08     50.26 o 
   8   8   1     3072.52     3138.43    425.79 o 
   9   8   1      632.79      576.60     59.63 o 
  -3   9   1     1853.77     1760.93    130.06 o 
  -2   9   1     1088.87      892.67    168.37 o 
  -1   9   1      963.35      972.67     81.79 o 
   0   9   1     1776.04     2021.68     77.32 o 
   1   9   1      343.87      329.18     66.26 o 
   2   9   1     3713.08     3723.10     73.05 o 
   3   9   1        4.06        8.28     56.34 o 
   4   9   1     4278.25     4479.18     69.23 o 
   5   9   1     1405.04     1389.54     50.52 o 
   6   9   1     1717.25     1713.51     49.30 o 
   7   9   1     1072.55     1139.47     43.99 o 
   8   9   1      993.69      913.11     39.64 o 
   9   9   1     2357.64     2403.77     46.24 o 
  -1  10   1       23.32       52.70     35.20 o 
   0  10   1     2067.26     2379.00     92.12 o 
   1  10   1      181.25      271.66     81.64 o 
   2  10   1     1804.99     1951.41     78.81 o 
   3  10   1     1724.86     1851.63     79.68 o 
   4  10   1     1265.70     1380.41     72.15 o 
   5  10   1     2439.68     2399.33     63.93 o 
   6  10   1      148.76       71.53     53.51 o 
   7  10   1     1991.16     1815.81     53.54 o 
   8  10   1        8.43       45.18     41.00 o 
   3  11   1     2468.01     3018.26     99.13 o 
   4  11   1       26.97       80.73    152.17 o 
  -7  -9   2       93.35      167.39     76.06 o 
  -6  -9   2     2386.73     2705.12     60.67 o 
  -5  -9   2      134.67       91.90     52.47 o 
  -4  -9   2     2387.02     2382.88     63.54 o 
  -3  -9   2      627.71      536.65     66.68 o 
  -2  -9   2     2108.89     2363.10     78.59 o 
  -1  -9   2     2004.88     2128.17     82.93 o 
   0  -9   2      305.72      303.95     86.13 o 
   1  -9   2     1867.45     1991.89    101.77 o 
  -7  -8   2      644.63      605.91     34.78 o 
  -6  -8   2     1853.62     1965.96     47.82 o 
  -5  -8   2     2646.87     2630.24     51.59 o 
  -4  -8   2      604.00      651.03     95.75 o 
  -3  -8   2     2588.96     2746.10     63.41 o 
  -2  -8   2        1.87      107.13     57.24 o 
  -1  -8   2     3815.65     3592.35     73.94 o 
   0  -8   2      137.67      122.38     66.85 o 
   1  -8   2     2141.06     2086.71     82.77 o 
   2  -8   2     1371.16     1107.61    108.27 o 
   3  -8   2      825.64      939.06     97.94 o 
  -9  -7   2     2018.64     1911.49     71.81 o 
  -8  -7   2      559.56      532.02     22.45 o 
  -7  -7   2     3126.00     3021.28     37.97 o 
  -6  -7   2      157.79      162.28     31.41 o 
  -5  -7   2     4098.01     4149.33     80.52 o 
  -4  -7   2      446.51      443.39     40.35 o 
  -3  -7   2     3937.49     4084.45     56.90 o 
  -2  -7   2     1907.74     1876.31     54.50 o 
  -1  -7   2     3142.71     3158.93     61.83 o 
   0  -7   2     3193.96     3237.38     71.35 o 
   1  -7   2      509.56      553.10     69.03 o 
   2  -7   2     3155.12     2924.63    166.33 o 
   3  -7   2       56.88       50.25     21.05 o 
   4  -7   2     2952.72     2715.57    274.59 o 
 -10  -6   2       35.13      -20.49     61.34 o 
  -9  -6   2     2351.42     2245.80    132.84 o 
  -8  -6   2      209.96      201.89     14.42 o 
  -7  -6   2     4085.29     4050.87    304.25 o 
  -6  -6   2      905.82      836.32     25.02 o 
  -5  -6   2     2837.64     2805.93     62.69 o 
  -4  -6   2     4128.87     4152.15     45.35 o 
  -3  -6   2     1253.74     1271.80     39.77 o 
  -2  -6   2     5798.92     5600.73     55.50 o 
  -1  -6   2      436.44      436.00     46.53 o 
   0  -6   2     5721.45     5352.47     64.25 o 
   1  -6   2      221.11      256.59     55.64 o 
   2  -6   2     3615.27     3374.28    135.32 o 
   3  -6   2     2885.48     2854.03    314.39 o 
   4  -6   2     1538.58     1482.40     37.10 o 
   5  -6   2     2602.60     2309.63    135.02 o 
   6  -6   2       32.35      119.12     63.23 o 
 -10  -5   2      539.97      640.92     61.91 o 
  -9  -5   2     1525.47     1466.13     59.52 o 
  -8  -5   2     2226.00     2135.81     61.76 o 
  -7  -5   2      538.58      555.61     26.03 o 
  -6  -5   2     3878.21     4017.45     28.69 o 
  -5  -5   2       37.72       46.96     19.91 o 
  -4  -5   2     5349.97     5434.81     39.48 o 
  -3  -5   2     1390.38     1328.91     31.72 o 
  -2  -5   2     5245.67     5061.53     46.24 o 
  -1  -5   2     5073.87     5158.40     50.36 o 
   0  -5   2     2400.21     2232.94     91.77 o 
   1  -5   2     6111.61     5994.58     67.83 o 
   2  -5   2     1691.16     1644.44     52.75 o 
   3  -5   2     6839.75     6430.66    650.39 o 
   4  -5   2      216.38      238.93     34.52 o 
   5  -5   2     2837.93     2643.60    109.18 o 
   6  -5   2      777.75      712.95    104.42 o 
   7  -5   2     1717.85     1575.93     39.34 o 
 -10  -4   2     1725.09     1749.29     58.54 o 
  -9  -4   2       62.23       64.88     51.35 o 
  -8  -4   2     2777.41     2701.06     58.33 o 
  -7  -4   2     1614.56     1467.07    157.92 o 
  -6  -4   2     4701.08     4768.15     40.83 o 
  -5  -4   2     1815.35     1827.14     20.20 o 
  -4  -4   2     5928.13     5945.94     33.07 o 
  -3  -4   2     9905.50     9533.79     42.11 o 
  -2  -4   2      401.55      424.11     25.50 o 
  -1  -4   2    12441.90    12462.15     56.78 o 
   2  -4   2      489.13      477.02     13.86 o 
   3  -4   2     3333.91     3045.37     22.38 o 
   4  -4   2     3453.57     3333.80     26.98 o 
   5  -4   2     1071.19     1024.08     23.71 o 
   6  -4   2     4348.10     4314.19    203.49 o 
   7  -4   2        3.73       15.66     20.59 o 
   8  -4   2     3192.83     2972.79    279.48 o 
 -10  -3   2     1630.23     1797.35     61.41 o 
  -9  -3   2     1167.38     1111.21     50.72 o 
  -8  -3   2     2911.04     2869.36     55.17 o 
  -7  -3   2     5158.30     4847.92     57.22 o 
  -6  -3   2     1251.00     1128.74     44.44 o 
  -5  -3   2    12508.33    12677.10    998.48 o 
  -4  -3   2       13.74       56.92     11.58 o 
  -3  -3   2    15072.24    14418.87     40.24 o 
  -2  -3   2     3898.18     3762.37     28.54 o 
   2  -3   2    14248.75    13442.96     43.32 o 
   3  -3   2      156.64      161.37     12.24 o 
   4  -3   2     6385.73     5929.60     30.46 o 
   5  -3   2      211.41      234.58     19.64 o 
   6  -3   2     3866.44     3664.60     40.31 o 
   7  -3   2     1703.26     1860.35     47.81 o 
   8  -3   2     1442.97     1466.10     57.84 o 
 -10  -2   2      680.43      759.54     55.14 o 
  -9  -2   2     3828.07     4157.28     62.11 o 
  -8  -2   2       23.43       47.18     87.76 o 
  -7  -2   2     6560.13     6288.85     58.19 o 
  -6  -2   2     3479.56     3340.98     47.42 o 
  -5  -2   2     7119.99     6852.43     53.35 o 
  -4  -2   2     7616.38     7734.36    251.97 o 
  -3  -2   2     4784.32     4507.47    209.33 o 
   2  -2   2    15357.44    14366.48     36.62 o 
   3  -2   2     2170.58     2108.28     26.36 o 
   4  -2   2     3187.48     3089.53     24.12 o 
   5  -2   2     2527.91     2623.90     36.33 o 
   6  -2   2     1132.65     1108.69     21.02 o 
   7  -2   2     4815.83     4920.91     51.16 o 
   8  -2   2       12.94       36.15     34.01 o 
   9  -2   2     3730.36     3616.42    111.28 o 
 -10  -1   2      386.39      538.17     53.91 o 
  -9  -1   2     2699.80     2742.09     57.28 o 
  -8  -1   2     2406.88     2577.06     52.49 o 
  -7  -1   2     1338.12     1401.10     43.49 o 
  -6  -1   2     6397.16     6163.76     89.51 o 
  -5  -1   2      229.92      183.75     33.70 o 
  -4  -1   2    13546.24    13211.62     58.15 o 
  -3  -1   2       62.89      122.79     20.00 o 
  -2  -1   2    10656.92    11531.88    143.40 o 
  -1  -1   2     2462.31     2382.31     21.19 o 
   2  -1   2     2171.25     2231.29     10.74 o 
   3  -1   2    22459.36    24049.44    470.35 o 
   4  -1   2      462.24      488.83     13.14 o 
   5  -1   2     7954.68     8543.61    613.88 o 
   6  -1   2      464.23      512.43     55.24 o 
   7  -1   2     5139.23     5275.04    262.22 o 
   8  -1   2     3155.04     3147.52     28.86 o 
   9  -1   2     1653.22     1649.76     25.96 o 
  10  -1   2     2347.98     2273.09    118.72 o 
 -10   0   2     2141.35     2277.57     56.22 o 
  -9   0   2      422.72      483.32     45.95 o 
  -8   0   2     4502.82     5025.50     61.42 o 
  -7   0   2      307.80      384.88     42.99 o 
  -6   0   2     6337.09     6392.82     57.68 o 
  -5   0   2      722.08      750.43     43.78 o 
  -4   0   2     7358.97     7647.97    312.80 o 
  -3   0   2    12405.80    13959.42    187.51 o 
  -2   0   2     5450.78     5961.78    200.60 o 
  -1   0   2    10171.93    10746.05    274.59 o 
   0   0   2        9.43       78.12     12.04 o 
   1   0   2    41464.77    47149.11    986.90 o 
   2   0   2     2596.19     3092.30     51.10 o 
   3   0   2    19574.38    22094.34    564.23 o 
   4   0   2    10308.00    11091.43    158.25 o 
   5   0   2     6308.34     6528.42     51.60 o 
   6   0   2     5011.69     5034.15     58.94 o 
   7   0   2      987.49     1003.90     52.17 o 
   8   0   2     4626.08     4637.82     94.69 o 
   9   0   2        4.40       50.44     26.81 o 
  10   0   2     2723.44     3046.92    218.00 o 
 -10   1   2     2674.15     2921.65     57.51 o 
  -9   1   2     1105.46     1307.76     53.50 o 
  -8   1   2     3439.24     2837.51     59.68 o 
  -7   1   2     1619.78     1514.13    101.21 o 
  -6   1   2      953.06      934.61     39.10 o 
  -5   1   2     5248.94     5601.09    175.02 o 
  -4   1   2       73.93       91.07     16.06 o 
  -3   1   2    27795.10    28685.87    290.30 o 
  -2   1   2     1413.85     1495.34     38.39 o 
  -1   1   2    32709.60    31427.89    161.51 o 
   0   1   2     6223.16     6445.65    106.13 o 
   1   1   2     5547.17     5615.48     33.34 o 
   2   1   2    16270.23    16744.93    137.86 o 
   3   1   2     1848.30     1877.10     76.21 o 
   4   1   2    22595.02    24673.76    838.80 o 
   5   1   2     1009.91     1090.47     49.79 o 
   6   1   2     5038.10     4915.24     26.79 o 
   7   1   2      419.07      445.10     44.12 o 
   8   1   2     1836.65     1870.29     82.40 o 
   9   1   2     2498.63     2434.39    208.26 o 
  10   1   2     1108.70     1148.60    175.08 o 
  -9   2   2     2556.26     2967.55     58.44 o 
  -8   2   2      159.25      167.69     19.74 o 
  -7   2   2     2855.14     2770.31    101.01 o 
  -6   2   2      391.53      417.05     34.17 o 
  -5   2   2     8673.88     9096.62    266.80 o 
  -4   2   2     2264.69     2276.50     54.21 o 
  -3   2   2     7979.47     8110.05    275.16 o 
  -2   2   2    20726.84    21703.75    467.75 o 
  -1   2   2     8662.41     8894.19    261.82 o 
   0   2   2     9958.34     9846.04    163.47 o 
   1   2   2     1795.91     1975.42     72.25 o 
   2   2   2     8192.06     7711.54     25.54 o 
   3   2   2      614.57      735.78     17.76 o 
   4   2   2     9968.06     9951.62    121.22 o 
   5   2   2    10276.66    10542.35    579.10 o 
   6   2   2     2337.56     2255.18     66.86 o 
   7   2   2     4278.36     3974.70     34.75 o 
   8   2   2      220.61      264.91     26.65 o 
   9   2   2     4533.80     4360.23    143.46 o 
  10   2   2       34.87       51.53     28.20 o 
  11   2   2     2488.76     2780.16     52.07 o 
  -9   3   2     1712.00     1706.20     51.78 o 
  -8   3   2      940.72      857.25     38.49 o 
  -7   3   2     4198.18     4102.13    238.96 o 
  -6   3   2     3136.51     2959.39     29.60 o 
  -5   3   2      521.80      551.82     23.82 o 
  -4   3   2     8379.42     8111.68    241.39 o 
  -3   3   2      156.43      148.44     25.13 o 
  -2   3   2    18652.40    18305.07    291.10 o 
  -1   3   2     3394.32     3395.71    169.20 o 
   0   3   2    16231.03    15959.25     42.99 o 
   1   3   2     4426.39     4601.27    110.49 o 
   2   3   2     1399.76     1311.57     58.20 o 
   3   3   2     8894.29     8523.78    272.23 o 
   4   3   2      965.11      932.20     16.06 o 
   5   3   2    21473.61    21694.74    340.14 o 
   6   3   2      363.95      381.03     39.22 o 
   7   3   2     6807.86     6922.58     77.09 o 
   8   3   2      522.77      458.63     43.33 o 
   9   3   2     3020.46     2774.04    153.37 o 
  10   3   2     2552.24     2208.78    181.02 o 
  11   3   2      731.99      754.42     47.20 o 
  -8   4   2     3097.13     2868.21    170.27 o 
  -7   4   2      143.04      129.00     34.53 o 
  -6   4   2     6223.78     5834.41     68.27 o 
  -5   4   2      928.19      949.47     53.07 o 
  -4   4   2     5058.30     5127.37    248.39 o 
  -3   4   2     2106.99     1915.86    157.77 o 
  -2   4   2     2736.54     2542.56    114.69 o 
  -1   4   2    21391.45    22015.29     85.52 o 
   0   4   2     2857.52     2854.78     91.06 o 
   1   4   2     6767.74     6498.81     28.93 o 
   2   4   2        2.11        2.41     18.51 o 
   3   4   2     9822.32     9630.77    136.23 o 
   4   4   2     1440.05     1438.64     56.21 o 
   5   4   2     9010.49     8787.54    317.37 o 
   6   4   2     8302.73     7931.32     31.76 o 
   7   4   2     4017.25     4151.97    131.68 o 
   8   4   2     3716.55     3616.66     60.48 o 
   9   4   2       45.32       76.57     13.92 o 
  10   4   2     2568.66     2326.93    144.60 o 
  11   4   2      125.02      124.82     44.12 o 
  -7   5   2     1056.95     1045.89     31.74 o 
  -6   5   2     3413.89     3258.46     35.44 o 
  -5   5   2     3219.00     3366.27     57.77 o 
  -4   5   2       39.08      131.11     26.14 o 
  -3   5   2     5649.65     5720.86    136.72 o 
  -2   5   2       78.26       88.22     31.53 o 
  -1   5   2     6801.47     6567.20     36.74 o 
   0   5   2      596.51      527.51     41.65 o 
   1   5   2     9957.30     9474.58     44.99 o 
   2   5   2     4843.41     4685.27     82.79 o 
   3   5   2     2770.21     2800.92     29.48 o 
   4   5   2    10701.98    11109.20     38.53 o 
   5   5   2      482.31      502.30     21.52 o 
   6   5   2     8746.07     8637.71    164.24 o 
   7   5   2      356.60      369.02     19.29 o 
   8   5   2     4393.64     4372.00    107.49 o 
   9   5   2      964.57      924.11     19.74 o 
  10   5   2     1374.06     1234.71     80.99 o 
  11   5   2     1435.33     1438.91    105.01 o 
  -6   6   2       25.34       49.15     29.10 o 
  -5   6   2     4154.29     4180.87     41.76 o 
  -4   6   2      524.00      557.36    115.85 o 
  -3   6   2     1961.76     2105.23     92.78 o 
  -2   6   2      956.83      931.60     26.97 o 
  -1   6   2     1995.11     1960.18     53.39 o 
   0   6   2    13200.62    13150.68     52.17 o 
   1   6   2     1425.04     1496.19     30.25 o 
   2   6   2    14992.91    14707.77    100.21 o 
   3   6   2      237.71      243.76     25.26 o 
   4   6   2     6255.88     6339.52    114.52 o 
   5   6   2     2574.74     2665.90     30.82 o 
   6   6   2     3009.40     3026.57    101.97 o 
   7   6   2     4255.47     4218.39     93.42 o 
   8   6   2     1629.76     1607.52     62.33 o 
   9   6   2     3357.86     3165.28    243.48 o 
  10   6   2        5.65       21.59     15.20 o 
  11   6   2     1515.13     1672.24    120.92 o 
  -5   7   2     1521.26     1617.78     37.56 o 
  -4   7   2     2850.98     2832.74    257.83 o 
  -3   7   2      156.23      184.64     33.73 o 
  -2   7   2     6137.99     6137.18    353.26 o 
  -1   7   2      180.16      215.66     55.68 o 
   0   7   2     7880.51     8050.83     73.64 o 
   1   7   2     2581.70     2482.02     39.59 o 
   2   7   2     6918.41     6630.33     55.98 o 
   3   7   2     4430.62     4363.40     49.65 o 
   4   7   2     1147.09     1147.25     31.87 o 
   5   7   2     4096.73     4092.45    255.62 o 
   6   7   2        7.83       49.85     26.08 o 
   7   7   2     4214.48     4102.89    209.65 o 
   8   7   2      198.60      194.92     24.80 o 
   9   7   2     2736.65     2339.19    130.63 o 
  10   7   2      874.51      780.43     46.28 o 
  -4   8   2     3125.94     3275.40    171.70 o 
  -3   8   2      471.64      495.17     36.34 o 
  -2   8   2     2377.11     2300.43    205.76 o 
  -1   8   2     2807.97     2956.86     74.93 o 
   0   8   2      974.31     1025.27     63.35 o 
   1   8   2     3979.92     3833.76     68.78 o 
   2   8   2      409.87      445.25     48.82 o 
   3   8   2     5327.99     5454.22     62.60 o 
   4   8   2      369.49      375.43     33.70 o 
   5   8   2     1887.11     1917.57     73.42 o 
   6   8   2     1006.46     1009.43     35.29 o 
   7   8   2     2270.95     2278.46    105.96 o 
   8   8   2     2131.95     2185.41    172.42 o 
   9   8   2      458.40      518.26     67.34 o 
  10   8   2     2506.65     2393.92    330.70 o 
  -3   9   2     2333.90     2362.61    106.27 o 
  -2   9   2      281.93      245.31     73.77 o 
  -1   9   2     2459.35     2604.65    161.36 o 
   0   9   2      160.55      343.56     70.34 o 
   1   9   2     2318.26     2277.46     72.36 o 
   2   9   2     1367.47     1433.65     67.20 o 
   3   9   2     1956.26     2080.22     63.35 o 
   4   9   2     2381.09     2274.09     45.75 o 
   5   9   2     1263.34     1209.63     41.88 o 
   6   9   2     2535.35     2533.68    134.76 o 
   7   9   2        5.07       33.65     49.52 o 
   8   9   2     3634.80     3596.02    419.84 o 
   9   9   2      432.51      416.15     49.40 o 
  -1  10   2      816.14      727.34     85.12 o 
   0  10   2     1796.29     2126.90     85.82 o 
   1  10   2      420.43      409.84     79.32 o 
   2  10   2     2800.68     3216.78     86.45 o 
   3  10   2       18.28      107.66     71.17 o 
   4  10   2     3318.74     3277.64     69.63 o 
   5  10   2      145.45      235.85     56.31 o 
   6  10   2     2416.16     2254.54     48.60 o 
   7  10   2     2116.98     2105.95     47.47 o 
   8  10   2      667.16      633.56     39.20 o 
   2  11   2     1622.09     2001.40     99.54 o 
   3  11   2      844.61      804.29     76.55 o 
   4  11   2      887.70      971.71     71.48 o 
   5  11   2     2040.61     2045.09     73.95 o 
   6  11   2      457.24      405.80     60.11 o 
  -5  -9   3      913.50     1002.71     55.67 o 
  -4  -9   3     2235.13     2219.67     68.84 o 
  -3  -9   3       12.84        1.76     68.02 o 
  -2  -9   3     2796.53     2920.19     86.16 o 
  -1  -9   3       49.47      105.24     83.33 o 
  -7  -8   3      381.41      343.59     33.79 o 
  -6  -8   3     2573.07     2595.14     49.70 o 
  -5  -8   3       51.65       37.42     42.02 o 
  -4  -8   3     4065.21     4388.17     64.89 o 
  -3  -8   3      895.06      958.99     56.29 o 
  -2  -8   3     2476.88     2515.59     67.27 o 
  -1  -8   3     1275.35     1260.82     70.46 o 
   0  -8   3     1126.20     1264.37     77.01 o 
   1  -8   3     2688.68     2845.04     98.34 o 
   2  -8   3       35.84      -26.21    103.42 o 
  -8  -7   3     2872.66     2777.70     73.38 o 
  -7  -7   3      400.11      337.57     38.75 o 
  -6  -7   3     2570.86     2661.30     40.33 o 
  -5  -7   3     2001.10     1989.34     43.90 o 
  -4  -7   3     1340.02     1510.22     47.12 o 
  -3  -7   3     3351.60     3408.64     56.03 o 
  -2  -7   3        7.64       39.85     51.04 o 
  -1  -7   3     3887.33     3777.12     71.25 o 
   0  -7   3       25.31       -1.64     63.78 o 
   1  -7   3     2005.54     2057.11    145.33 o 
   2  -7   3      875.13      693.92     22.89 o 
   3  -7   3     1395.54     1407.36     86.63 o 
   4  -7   3     1881.98     1915.16     94.76 o 
  -9  -6   3     1199.73     1130.52     68.11 o 
  -7  -6   3     3933.18     3728.85    149.00 o 
  -6  -6   3      191.07      265.19     34.27 o 
  -5  -6   3     3047.80     2964.71     65.75 o 
  -4  -6   3       69.35       85.01     32.68 o 
  -3  -6   3     2868.85     2801.52     44.94 o 
  -2  -6   3     1670.04     1706.78     49.32 o 
  -1  -6   3     2727.15     2637.93     55.61 o 
   0  -6   3     3475.40     3486.56     64.00 o 
   1  -6   3     1553.98     1515.24    125.35 o 
   2  -6   3     4731.72     4357.56    342.44 o 
   3  -6   3       50.36       43.36     39.16 o 
   4  -6   3     3130.66     3136.24     76.89 o 
   5  -6   3      497.61      522.89     64.73 o 
 -10  -5   3      133.04       57.13     58.61 o 
  -9  -5   3     3565.82     3527.06     71.62 o 
  -8  -5   3      311.18      307.93     54.75 o 
  -7  -5   3     3511.74     3324.91    125.64 o 
  -6  -5   3      628.28      669.32     46.31 o 
  -5  -5   3     2663.82     2553.28    117.42 o 
  -4  -5   3     2866.13     2769.83     59.75 o 
  -3  -5   3     1497.68     1453.74     34.74 o 
  -2  -5   3     7532.26     7616.11     56.66 o 
  -1  -5   3      276.54      284.43     41.65 o 
   0  -5   3    12137.12    12182.77     77.34 o 
   2  -5   3     3643.15     3477.03     23.77 o 
   3  -5   3     1778.93     1607.18     33.30 o 
   4  -5   3     2560.89     2325.25     39.94 o 
   5  -5   3     3031.78     2545.50    206.02 o 
   6  -5   3      436.14      439.92     40.56 o 
 -10  -4   3      371.17      394.44     57.26 o 
  -9  -4   3     1686.95     1575.62     57.77 o 
  -8  -4   3     1695.43     1665.63     57.56 o 
  -7  -4   3      985.64      902.81     50.36 o 
  -6  -4   3     5828.77     5950.43    135.30 o 
  -5  -4   3      400.51      430.10     33.26 o 
  -4  -4   3     7770.98     7608.20     37.59 o 
  -3  -4   3      165.01      143.52     24.13 o 
  -2  -4   3     6218.60     6082.82     44.85 o 
   2  -4   3      659.63      620.42     12.13 o 
   3  -4   3     4652.26     4502.85     24.21 o 
   4  -4   3      184.67      179.86     13.46 o 
   5  -4   3     3893.60     3762.65     48.42 o 
   6  -4   3     1287.29     1140.86     32.76 o 
   7  -4   3     2006.13     1939.00     42.35 o 
 -10  -3   3     1433.25     1592.79     62.47 o 
  -9  -3   3       20.11      -11.55     54.57 o 
  -8  -3   3     2896.20     2678.54     56.52 o 
  -7  -3   3      123.61      189.38     44.96 o 
  -6  -3   3     5759.18     5353.08     61.28 o 
  -5  -3   3     3661.09     3669.95    128.97 o 
  -4  -3   3     3845.29     3782.95    132.26 o 
  -3  -3   3     4767.96     4489.73     68.79 o 
   2  -3   3     1477.22     1326.77     10.53 o 
   3  -3   3     4527.59     4303.42     19.33 o 
   4  -3   3     1751.71     1606.54     30.02 o 
   5  -3   3     1872.90     1728.89     72.57 o 
   6  -3   3     3805.76     4087.27     61.09 o 
   7  -3   3      352.20      275.90     92.17 o 
   8  -3   3     3133.57     3186.88    104.36 o 
 -10  -2   3     2026.01     2172.57     65.65 o 
  -9  -2   3      691.94      694.14     54.70 o 
  -8  -2   3     1062.18     1080.40     51.10 o 
  -7  -2   3     3529.83     3298.04     53.14 o 
  -6  -2   3     1596.22     1421.25     44.87 o 
  -5  -2   3    14387.26    13957.12     70.41 o 
  -4  -2   3      395.73      412.76      7.52 o 
  -3  -2   3    15923.42    16496.79    100.46 o 
  -2  -2   3     1454.34     1454.00     26.98 o 
  -1  -2   3     9281.99    10002.10     40.25 o 
   2  -2   3     8446.51     8205.88     20.83 o 
   3  -2   3      724.64      700.29      9.90 o 
   4  -2   3     7673.98     8326.44    305.53 o 
   5  -2   3       79.77       52.51     39.93 o 
   6  -2   3     5494.31     5036.15     52.98 o 
   7  -2   3     1443.50     1471.66     44.96 o 
   8  -2   3     3081.58     3085.69     51.23 o 
   9  -2   3     2023.51     2026.94     48.45 o 
 -10  -1   3      648.15      856.51     61.60 o 
  -9  -1   3     3317.93     3504.85     66.11 o 
  -8  -1   3       21.25      120.52     46.60 o 
  -7  -1   3     7124.48     7015.16     63.85 o 
  -6  -1   3      116.41      114.96     40.25 o 
  -5  -1   3     8997.11     8720.81     96.76 o 
  -4  -1   3    10033.78    10698.59     57.50 o 
  -3  -1   3     7135.87     6886.26    395.65 o 
  -2  -1   3     8859.29     8921.54    593.35 o 
  -1  -1   3      477.46      522.07     19.00 o 
   0  -1   3     3519.42     3461.84    175.28 o 
   1  -1   3       47.27       70.76      4.32 o 
   2  -1   3    17021.46    17681.28     65.90 o 
   3  -1   3     7000.39     7369.40     50.98 o 
   4  -1   3     9342.45     9464.10     56.49 o 
   5  -1   3     3660.67     3730.19     85.99 o 
   6  -1   3     1757.65     1742.34     28.18 o 
   7  -1   3     4468.88     4619.38    173.60 o 
   8  -1   3      248.54      269.88     21.96 o 
   9  -1   3     3211.87     3196.28     31.26 o 
 -10   0   3      203.84      241.33    113.07 o 
  -9   0   3     3715.50     3949.27     64.07 o 
  -8   0   3     1012.49     1107.23     51.75 o 
  -7   0   3     1194.10     1313.06     49.75 o 
  -6   0   3     4533.25     4981.87    110.08 o 
  -5   0   3      774.28      810.94     28.50 o 
  -4   0   3    12081.75    12995.02    709.37 o 
  -3   0   3       37.66       95.57     14.75 o 
  -2   0   3     6784.67     6462.80    158.73 o 
  -1   0   3     1757.80     1849.25     46.47 o 
   0   0   3     4338.61     4524.23     85.16 o 
   1   0   3     9989.51    11383.16    173.06 o 
   2   0   3    12765.73    14725.40     59.38 o 
   3   0   3    16652.24    19129.56    701.77 o 
   4   0   3      532.47      613.62     19.59 o 
   5   0   3     8964.67     9109.73    694.47 o 
   6   0   3      170.95      209.40     24.31 o 
   7   0   3     4891.70     4957.29    112.40 o 
   8   0   3     1385.92     1378.37     23.42 o 
   9   0   3     2156.05     2222.95    113.06 o 
  10   0   3     1771.63     1682.89    163.00 o 
  -9   1   3      473.27      535.51     55.55 o 
  -8   1   3     2763.90     3244.04     61.27 o 
  -7   1   3        5.25       72.05     31.58 o 
  -6   1   3     5178.34     4989.30    283.38 o 
  -5   1   3      435.21      459.81     45.41 o 
  -4   1   3     4353.17     4111.73    169.59 o 
  -3   1   3     9342.99     9429.67    138.97 o 
  -2   1   3     9631.96    10098.88    121.39 o 
  -1   1   3    17481.47    17222.22     80.86 o 
   0   1   3     1044.37      970.28     19.93 o 
   1   1   3    14411.26    14276.82    248.25 o 
   2   1   3       45.08      130.16     25.05 o 
   3   1   3    23747.90    25795.90   1733.83 o 
   4   1   3     9514.06    10108.10    301.68 o 
   5   1   3     5963.19     6018.35    124.02 o 
   6   1   3     4794.44     4728.94    111.47 o 
   7   1   3      642.95      636.08     37.33 o 
   8   1   3     5254.65     5142.04     30.94 o 
   9   1   3       34.58       53.10     56.13 o 
  10   1   3     2795.75     2572.53    339.84 o 
  -8   2   3     4198.53     4551.81     44.18 o 
  -7   2   3     2321.79     2065.83    120.42 o 
  -6   2   3     1374.40     1318.43     85.78 o 
  -5   2   3     5339.89     5436.27    211.04 o 
  -4   2   3      624.74      648.95     15.71 o 
  -3   2   3    13917.58    13984.58    182.55 o 
  -2   2   3      194.24      205.78     14.11 o 
  -1   2   3    28582.95    28061.60    440.77 o 
   0   2   3     7845.39     8065.31    117.41 o 
   1   2   3    12980.45    12968.79     38.25 o 
   2   2   3    13451.28    12722.45    127.31 o 
   3   2   3     3964.12     3878.84     65.32 o 
   4   2   3    15985.93    16931.03    247.52 o 
   5   2   3      147.51      180.02     63.69 o 
   6   2   3     7555.14     7623.21    136.74 o 
   7   2   3       70.56       57.55     22.66 o 
   8   2   3     4365.81     4219.12     31.91 o 
   9   2   3     1482.64     1414.37     48.62 o 
  10   2   3     1459.54     1443.91     94.46 o 
  11   2   3     1661.55     1517.52    269.32 o 
  -9   3   3     2129.05     2194.24     59.25 o 
  -8   3   3      811.68      898.96     51.55 o 
  -7   3   3     5095.45     5142.62    251.31 o 
  -6   3   3      298.79      322.77     21.33 o 
  -5   3   3     3852.06     3938.15    239.63 o 
  -4   3   3     1384.27     1317.46    143.16 o 
  -3   3   3     9229.97     9223.25    265.60 o 
  -2   3   3    15185.12    15521.84    486.55 o 
  -1   3   3     8253.15     8700.04    212.04 o 
   0   3   3    11940.30    12191.25    339.54 o 
   1   3   3      107.04      157.33     22.28 o 
   2   3   3    10526.94     9971.73    321.33 o 
   3   3   3     1762.23     1679.42     80.21 o 
   4   3   3     8295.20     7737.19     53.57 o 
   5   3   3      953.11      883.92     43.09 o 
   6   3   3     4977.69     5090.03     93.01 o 
   7   3   3     3765.87     3669.92    114.71 o 
   8   3   3      344.81      395.58     17.30 o 
   9   3   3     5051.79     4740.51    223.73 o 
  10   3   3        4.51       23.65     28.92 o 
  11   3   3     2199.36     2270.86     49.02 o 
  -8   4   3      512.84      476.51     80.67 o 
  -7   4   3     2489.64     2512.99     43.12 o 
  -6   4   3     3169.16     2886.18     32.66 o 
  -5   4   3     1687.82     1749.72     86.28 o 
  -4   4   3     5664.00     5576.35    112.32 o 
  -3   4   3      691.67      728.68     22.91 o 
  -2   4   3     8194.05     8291.00    186.34 o 
  -1   4   3      400.88      418.45     35.34 o 
   0   4   3     9640.34     9887.58    304.84 o 
   1   4   3     3568.93     3488.52     49.28 o 
   2   4   3     6390.91     6247.49    363.96 o 
   3   4   3     4902.63     4707.20    216.76 o 
   4   4   3      957.09      892.04     20.50 o 
   5   4   3     7497.85     7267.80    118.45 o 
   6   4   3       19.45       53.53     19.43 o 
   7   4   3    10552.40    10594.53    391.06 o 
   8   4   3     1055.67     1010.31     28.03 o 
   9   4   3     3419.76     3326.20     89.54 o 
  10   4   3     1547.28     1440.12     35.32 o 
  11   4   3     1008.85      988.45     87.10 o 
  -7   5   3      200.76      203.90     39.76 o 
  -6   5   3     4128.16     4007.52     78.12 o 
  -5   5   3       54.91       68.66     29.37 o 
  -4   5   3     3818.17     3864.39     55.18 o 
  -3   5   3     1539.77     1439.04     27.96 o 
  -2   5   3     3677.92     3579.39    135.29 o 
  -1   5   3     6687.53     6424.35    202.22 o 
   0   5   3     2397.33     2422.13     56.72 o 
   1   5   3    13367.12    13911.60     74.66 o 
   2   5   3       42.02       74.81     23.10 o 
   3   5   3     9839.68     9812.71    279.70 o 
   4   5   3     2368.16     2354.52     93.41 o 
   5   5   3    11101.91    11122.00    663.40 o 
   6   5   3     3511.66     3506.33    184.46 o 
   7   5   3     3737.86     3585.58     44.30 o 
   8   5   3     4659.15     4748.54    130.12 o 
   9   5   3      279.73      307.87     18.24 o 
  10   5   3     3601.02     3536.29     65.85 o 
  11   5   3       50.96       66.66     45.57 o 
  -6   6   3     1637.76     1744.31     69.72 o 
  -5   6   3     2200.50     2248.96     37.87 o 
  -4   6   3     1485.29     1590.36     96.46 o 
  -3   6   3     4589.40     4597.37     38.57 o 
  -2   6   3       28.78       88.47     50.35 o 
  -1   6   3     8771.19     8770.88     45.97 o 
   0   6   3     1150.48     1233.64     30.32 o 
   1   6   3     6955.02     6834.93    258.58 o 
   2   6   3     3199.35     3250.69     34.05 o 
   3   6   3     6007.27     6240.93     39.14 o 
   4   6   3     6904.29     6977.77     47.84 o 
   5   6   3     1289.57     1180.97     28.95 o 
   6   6   3     7521.19     7622.58    173.68 o 
   7   6   3       12.82      -17.81     26.18 o 
   8   6   3     3401.82     3401.64     62.08 o 
   9   6   3      627.10      621.35     24.23 o 
  10   6   3     1378.16     1453.96     85.75 o 
  11   6   3     1184.46     1192.09     60.69 o 
  -5   7   3     2611.20     2776.09     42.35 o 
  -4   7   3      175.92      222.92     34.51 o 
  -3   7   3     3934.93     3931.31    146.92 o 
  -2   7   3     2173.67     2066.83     45.82 o 
  -1   7   3     2681.89     2777.50     63.29 o 
   0   7   3     3116.91     2960.19     74.07 o 
   1   7   3      744.63      838.82     78.38 o 
   2   7   3     8503.52     8281.76     48.11 o 
   3   7   3       38.55       86.10     30.60 o 
   4   7   3     7151.83     7337.36    197.50 o 
   5   7   3     1445.94     1509.67     40.65 o 
   6   7   3     3108.53     3250.60    154.01 o 
   7   7   3     1935.39     2059.38     66.96 o 
   8   7   3      516.12      533.25     29.46 o 
   9   7   3     2582.85     2556.49    169.64 o 
  10   7   3      201.90      213.12     22.47 o 
  -4   8   3     2262.70     2332.17     61.88 o 
  -3   8   3      892.06      932.04     47.69 o 
  -2   8   3     2962.73     2838.42    167.84 o 
  -1   8   3      116.19      151.61     62.07 o 
   0   8   3     6356.84     6447.58    139.98 o 
   1   8   3      928.02      941.15     40.91 o 
   2   8   3     3893.41     3628.80     57.83 o 
   3   8   3     2508.72     2492.60    100.82 o 
   4   8   3     1979.11     2003.63     46.81 o 
   5   8   3     4105.27     4082.69     79.93 o 
   6   8   3       44.70       33.85     32.93 o 
   7   8   3     4564.69     4717.38    292.13 o 
   8   8   3       55.91       74.88     71.66 o 
   9   8   3     2207.47     2079.34    166.76 o 
  10   8   3      437.79      393.07     24.88 o 
  -3   9   3      652.54      655.09     44.03 o 
  -2   9   3     1996.60     1969.40    140.20 o 
  -1   9   3     1630.11     1718.16     77.76 o 
   0   9   3     1942.81     2067.68     80.34 o 
   1   9   3     3082.23     3149.89     79.85 o 
   2   9   3       54.88       92.15     41.77 o 
   3   9   3     3325.39     3202.20     48.26 o 
   4   9   3        5.43        9.47     63.86 o 
   5   9   3     3992.14     3874.24     48.43 o 
   6   9   3     1508.40     1561.27     42.33 o 
   7   9   3     1713.52     1696.06     43.19 o 
   8   9   3     1031.91     1026.88     57.43 o 
   9   9   3      551.66      510.36     32.49 o 
  -1  10   3     1602.04     1540.71    226.29 o 
   0  10   3        3.31      -65.99     89.21 o 
   1  10   3     2935.97     3314.39     93.52 o 
   2  10   3      427.45      424.11     69.08 o 
   3  10   3     1233.33     1135.20     53.11 o 
   4  10   3     1741.16     1759.76     52.96 o 
   5  10   3      915.96      802.51     44.81 o 
   6  10   3     2469.39     2395.10    167.36 o 
   7  10   3       72.32       41.93     79.94 o 
   8  10   3     2411.25     2402.07    258.47 o 
   1  11   3      536.58      621.28    184.21 o 
   2  11   3     2129.64     2202.84     87.06 o 
   3  11   3       28.72      143.93     74.54 o 
   4  11   3     2771.40     3010.50     83.38 o 
   5  11   3       40.49       52.79     63.54 o 
   6  11   3     1712.30     1620.69     93.56 o 
  -6  -8   4      659.11      679.75     43.27 o 
  -5  -8   4     1339.90     1418.01     98.97 o 
  -4  -8   4     1525.15     1500.15     58.33 o 
  -3  -8   4      572.66      719.09     61.69 o 
  -2  -8   4     3268.51     3370.13     77.65 o 
  -1  -8   4       47.70       19.30    148.68 o 
   0  -8   4     2022.20     2314.77     93.79 o 
   1  -8   4      202.33      253.63     96.43 o 
  -8  -7   4     1348.47     1269.58     70.50 o 
  -7  -7   4      448.50      537.60     66.02 o 
  -6  -7   4     2678.91     2578.22     77.31 o 
  -5  -7   4       40.64       56.39     40.32 o 
  -4  -7   4     3213.36     3404.76     56.05 o 
  -3  -7   4      621.36      574.50     50.93 o 
  -2  -7   4     4242.80     4553.03     72.25 o 
  -1  -7   4     1583.14     1766.09     67.96 o 
   0  -7   4      726.88      801.94     66.63 o 
   1  -7   4     2267.91     2165.86     80.63 o 
   2  -7   4      400.14      454.80     80.51 o 
   3  -7   4     2896.90     3084.28    104.58 o 
  -8  -6   4     2778.44     2523.98     68.64 o 
  -7  -6   4      284.63      241.64     61.15 o 
  -6  -6   4     2605.68     2513.43     66.05 o 
  -5  -6   4     2135.97     2071.25    104.95 o 
  -4  -6   4     2642.18     2698.61     43.37 o 
  -3  -6   4     3457.35     3639.21     53.33 o 
  -2  -6   4      720.57      682.11     47.67 o 
  -1  -6   4     4414.87     4318.61     64.07 o 
   0  -6   4      338.96      328.69     59.89 o 
   1  -6   4     3167.00     3185.15     78.52 o 
   2  -6   4      612.91      546.68     98.92 o 
   3  -6   4     2428.54     2772.24     96.13 o 
   4  -6   4     1295.04     1398.81     82.66 o 
  -9  -5   4      840.90      717.43     59.83 o 
  -8  -5   4     1437.21     1363.65     64.05 o 
  -7  -5   4     2546.84     2225.70     86.87 o 
  -6  -5   4      636.54      601.98     43.08 o 
  -5  -5   4     4816.24     4614.99    125.67 o 
  -4  -5   4       23.99       38.94     32.56 o 
  -3  -5   4     2890.74     2860.27     41.91 o 
  -2  -5   4      965.87     1008.82     42.31 o 
  -1  -5   4     3890.79     3803.15     56.91 o 
   2  -5   4     4054.84     3522.47     20.76 o 
   3  -5   4      393.64      309.67     21.28 o 
   5  -5   4      155.30       94.64     59.51 o 
   6  -5   4     2485.74     2481.65     81.57 o 
  -9  -4   4     1601.46     1583.92     60.11 o 
  -8  -4   4       63.46      110.64     52.03 o 
  -7  -4   4     4120.62     3947.01     65.86 o 
  -6  -4   4      910.13      839.79     43.97 o 
  -5  -4   4     2233.03     2200.40     55.36 o 
  -4  -4   4     2730.70     2634.08     50.24 o 
  -3  -4   4     1470.69     1424.80     35.53 o 
   2  -4   4     8448.54     7745.27     32.55 o 
   3  -4   4     2105.82     1838.23     20.37 o 
   4  -4   4     2886.65     2481.46    189.75 o 
   5  -4   4     2964.05     2676.26     62.33 o 
   6  -4   4      993.07     1056.76     64.43 o 
   7  -4   4     2170.58     2312.20     66.41 o 
 -10  -3   4      340.32      330.89     64.06 o 
  -9  -3   4     1610.57     1705.23     63.11 o 
  -8  -3   4     1306.27     1326.73    106.97 o 
  -7  -3   4     2052.81     1829.30     53.41 o 
  -6  -3   4     4141.48     4045.65     57.27 o 
  -5  -3   4      212.44      210.03     14.91 o 
  -4  -3   4     9257.34     8888.31    156.35 o 
  -3  -3   4      424.92      472.31     35.81 o 
  -2  -3   4    14171.16    13650.07     57.74 o 
  -1  -3   4     2258.33     2410.20     30.56 o 
   2  -3   4     1199.64     1066.81      7.11 o 
   3  -3   4     8481.31     8796.34     73.71 o 
   4  -3   4        8.19       57.19     45.94 o 
   5  -3   4     4846.22     4968.70     68.42 o 
   6  -3   4       46.01       55.95     50.67 o 
   7  -3   4     2297.45     2414.39     59.06 o 
   8  -3   4     1372.11     1481.25     57.42 o 
 -10  -2   4     1415.53     1582.04     70.30 o 
  -9  -2   4      385.30      459.50     57.27 o 
  -8  -2   4     3772.68     3879.97    116.63 o 
  -7  -2   4       49.11       43.33     46.73 o 
  -6  -2   4     6225.34     5885.91     59.17 o 
  -5  -2   4     2018.97     2019.72     24.90 o 
  -4  -2   4     8461.38     8390.27     49.23 o 
  -3  -2   4     7126.25     7390.62    135.20 o 
  -2  -2   4     1306.69     1398.48     68.69 o 
  -1  -2   4     6996.14     7874.37    259.20 o 
   0  -2   4     1087.41     1310.35     75.18 o 
   1  -2   4    11367.99    11894.78    159.30 o 
   2  -2   4     1539.49     1605.87     45.43 o 
   3  -2   4     5648.49     5441.89     56.24 o 
   4  -2   4     2164.27     2215.43     50.75 o 
   5  -2   4     1548.52     1560.17     47.53 o 
   6  -2   4     4170.18     4089.00     60.19 o 
   7  -2   4      967.21      989.19     49.70 o 
   8  -2   4     2789.78     2826.75    102.00 o 
 -10  -1   4     1926.98     2062.84     65.95 o 
  -9  -1   4      785.02      970.77     61.04 o 
  -8  -1   4     2405.10     2672.82    112.69 o 
  -7  -1   4     3138.65     3225.26     57.91 o 
  -6  -1   4     1729.11     1692.57     51.03 o 
  -5  -1   4     5324.26     5414.30     55.08 o 
  -4  -1   4      236.80      248.58     23.85 o 
  -3  -1   4     9378.80     9246.24   1025.76 o 
  -2  -1   4     1667.37     1714.80     54.67 o 
  -1  -1   4    11365.88    11618.68    141.64 o 
   0  -1   4     3151.05     3310.29    105.38 o 
   1  -1   4     8120.68     8250.06    236.07 o 
   2  -1   4     6592.82     6737.74     52.98 o 
   3  -1   4      269.26      260.67     37.27 o 
   4  -1   4     7012.78     7152.87     59.02 o 
   5  -1   4        1.61       49.85     37.91 o 
   6  -1   4     9706.10     9966.16     67.99 o 
   7  -1   4      307.34      312.76     42.25 o 
   8  -1   4     2651.93     2648.01     51.75 o 
   9  -1   4     1507.59     1445.97     48.03 o 
  -9   0   4     2731.68     2911.61     64.03 o 
  -8   0   4       13.46      112.84     48.15 o 
  -7   0   4     5229.92     5564.03     66.46 o 
  -6   0   4      178.25      212.02     31.47 o 
  -5   0   4     7509.58     8026.66    243.75 o 
  -4   0   4     1929.61     1954.10     56.60 o 
  -3   0   4     7405.86     7555.48    276.12 o 
  -2   0   4    10387.68    10822.24    270.68 o 
  -1   0   4     1181.61     1231.28     50.41 o 
   0   0   4    20592.78    22052.73    940.35 o 
   1   0   4      491.60      598.38     25.86 o 
   2   0   4    10473.45    11686.09     62.26 o 
   3   0   4     1264.92     1444.20     40.71 o 
   4   0   4     9370.73    10058.32    198.91 o 
   5   0   4     4584.03     5022.20    163.12 o 
   6   0   4     2988.95     3075.79     29.95 o 
   7   0   4     7860.40     7708.64     44.16 o 
   8   0   4      484.61      500.82     23.80 o 
   9   0   4     2630.87     2515.92    131.81 o 
  10   0   4       30.33       54.23     29.62 o 
  -9   1   4     2962.26     3290.73     71.60 o 
  -8   1   4     1555.65     1866.22     59.46 o 
  -7   1   4     3301.62     3556.43    181.49 o 
  -6   1   4     2863.15     2903.41     72.60 o 
  -5   1   4     1466.28     1626.39     59.69 o 
  -4   1   4     6838.28     7009.19     86.10 o 
  -3   1   4       66.34       99.54     15.88 o 
  -2   1   4    11446.01    11581.51    214.09 o 
  -1   1   4     1499.26     1443.90     22.27 o 
   0   1   4    11833.08    11364.02    194.73 o 
   1   1   4     7618.28     7543.97    127.00 o 
   2   1   4     7775.66     8008.32    279.66 o 
   3   1   4    11687.64    12034.73   1030.64 o 
   4   1   4     1748.18     1785.73    161.45 o 
   5   1   4     9423.35     9310.97    176.76 o 
   6   1   4       70.39       79.84     15.83 o 
   7   1   4     7415.42     7334.15     70.90 o 
   8   1   4      794.52      811.88     28.43 o 
   9   1   4     1809.44     1911.95     81.97 o 
  10   1   4     1216.73     1260.47     25.60 o 
  -9   2   4      784.64      793.34     59.38 o 
  -8   2   4     2134.30     2304.96     46.37 o 
  -7   2   4       22.46       34.34     14.12 o 
  -6   2   4     3732.91     3212.44    297.78 o 
  -5   2   4      160.98      242.28     31.44 o 
  -4   2   4     9452.66     9535.48    144.90 o 
  -3   2   4     2365.26     2422.89     52.74 o 
  -2   2   4     3243.38     3172.41     52.02 o 
  -1   2   4    11148.12    10476.05    145.21 o 
   0   2   4      530.74      491.54     11.15 o 
   1   2   4    33913.30    32072.76     48.23 o 
   2   2   4      323.59      336.02     29.71 o 
   3   2   4    10799.52    10610.74     48.83 o 
   4   2   4      376.58      389.05     34.88 o 
   5   2   4     5470.41     5669.33    203.82 o 
   6   2   4     4481.93     4531.41     56.20 o 
   7   2   4     1183.62     1147.25     61.11 o 
   8   2   4     6460.44     6196.94     55.47 o 
   9   2   4      178.80      171.53     30.65 o 
  10   2   4     1927.77     2017.46     95.47 o 
  -8   3   4     1388.03     1336.66     58.73 o 
  -7   3   4     1090.79     1007.02    116.56 o 
  -6   3   4     3470.82     3093.93    214.94 o 
  -5   3   4     4451.47     4480.64    217.96 o 
  -4   3   4     1175.89     1172.78     34.92 o 
  -3   3   4    13217.96    13203.50    219.50 o 
  -2   3   4      290.67      348.15     15.57 o 
  -1   3   4    11472.62    11316.54    406.80 o 
   0   3   4      937.23      891.96     28.93 o 
   1   3   4    16162.29    15554.61    331.42 o 
   2   3   4     9045.54     8982.33    142.79 o 
   3   3   4     4014.65     3771.33     26.21 o 
   4   3   4     8534.44     8355.26    104.30 o 
   5   3   4      234.49      233.49     23.30 o 
   6   3   4     7295.19     7582.45    169.93 o 
   7   3   4      873.26      872.01     18.69 o 
   8   3   4     5015.66     5032.31     77.52 o 
   9   3   4     1107.55     1146.33     25.74 o 
  10   3   4     2050.40     1876.25     28.14 o 
  11   3   4     1779.05     1611.48    226.59 o 
  -7   4   4     3079.55     2615.53     37.69 o 
  -6   4   4        6.57       38.24     23.85 o 
  -5   4   4     8208.25     8323.46    260.14 o 
  -4   4   4     2048.66     2021.60     49.32 o 
  -3   4   4     7401.39     7563.01    163.03 o 
  -2   4   4     3157.01     3008.49    113.27 o 
  -1   4   4     2682.29     2604.43     92.15 o 
   0   4   4     9125.70     9300.26    293.52 o 
   1   4   4      291.32      303.66     20.19 o 
   2   4   4    16981.00    16524.31    794.29 o 
   3   4   4      261.25      280.81     31.23 o 
   4   4   4    10431.88    10193.93    355.62 o 
   5   4   4     2484.52     2367.84     41.49 o 
   6   4   4     3184.87     3225.55    103.66 o 
   7   4   4     2648.76     2651.41     43.08 o 
   8   4   4     1743.08     1881.92     67.53 o 
   9   4   4     5632.18     5396.71    106.05 o 
  10   4   4      126.67      155.35     23.97 o 
  11   4   4     2341.39     2004.17    131.34 o 
  -7   5   4     1777.07     1716.82    101.56 o 
  -6   5   4     1762.60     1721.36     48.81 o 
  -5   5   4     1637.83     1778.02     79.77 o 
  -4   5   4     4907.80     4898.74     53.60 o 
  -3   5   4      494.89      480.71     37.39 o 
  -2   5   4     8743.66     8831.68    302.02 o 
  -1   5   4        3.85       37.31     21.78 o 
   0   5   4     3641.37     3860.24     71.59 o 
   1   5   4     1128.67     1087.15     25.08 o 
   2   5   4     6147.51     5995.42    309.27 o 
   3   5   4     8261.22     7699.90    357.01 o 
   4   5   4     4888.52     4979.15    160.62 o 
   5   5   4     7061.89     6894.56     78.85 o 
   6   5   4      234.76      266.70     31.01 o 
   7   5   4     3853.39     3854.30     41.72 o 
   8   5   4      320.32      336.81     32.79 o 
   9   5   4     4842.77     4781.54    278.84 o 
  10   5   4     1592.80     1538.08     22.64 o 
  11   5   4      881.74      817.74     74.83 o 
  -6   6   4     2775.63     2589.95    108.06 o 
  -5   6   4       35.64       70.29     40.57 o 
  -4   6   4     3713.29     3831.57    183.88 o 
  -3   6   4      483.70      509.84     29.88 o 
  -2   6   4     4645.20     4492.46    257.80 o 
  -1   6   4     2285.55     2194.91     85.36 o 
   0   6   4      917.99      879.31     59.55 o 
   1   6   4     6648.10     6681.93    151.98 o 
   2   6   4      992.84      950.38     31.05 o 
   3   6   4    13543.80    13634.57    518.87 o 
   4   6   4     1094.37     1085.29     60.39 o 
   5   6   4     6783.00     6838.48    256.29 o 
   6   6   4     2923.46     2946.52     69.20 o 
   7   6   4     2482.63     2426.99     32.69 o 
   8   6   4     3185.87     3261.31     76.13 o 
   9   6   4      640.92      692.45     28.06 o 
  10   6   4     3571.46     3559.73    105.51 o 
  11   6   4       15.66       37.30     20.48 o 
  -5   7   4     1071.97     1116.09     67.01 o 
  -4   7   4      721.68      896.64    117.49 o 
  -3   7   4     2953.82     3087.76    128.07 o 
  -2   7   4      355.68      304.09     32.11 o 
  -1   7   4     9550.90     9053.08     67.02 o 
   0   7   4      288.66      324.93     36.92 o 
   1   7   4     5450.61     5451.44    160.57 o 
   2   7   4     3064.60     3155.38     78.48 o 
   3   7   4     3390.92     3454.94     40.90 o 
   4   7   4     8439.57     8802.66    284.02 o 
   5   7   4     1973.98     1912.71    147.79 o 
   6   7   4     5697.12     5628.33    156.63 o 
   7   7   4      142.18      138.52     29.31 o 
   8   7   4     2974.57     3014.56     45.07 o 
   9   7   4      503.10      489.13     40.86 o 
  10   7   4     1869.42     1932.15    112.39 o 
  -4   8   4       92.14       89.75     41.24 o 
  -3   8   4     2674.10     3040.38    330.27 o 
  -2   8   4     1295.26     1185.05    112.95 o 
  -1   8   4     4799.51     4274.83    261.63 o 
   0   8   4     4288.38     4049.13    186.16 o 
   1   8   4      477.80      528.87     51.46 o 
   2   8   4     4180.97     4249.83    137.22 o 
   3   8   4      192.39      241.27     36.24 o 
   4   8   4     5235.76     5365.67     50.50 o 
   5   8   4      319.73      279.79     37.37 o 
   6   8   4     3628.61     3743.93    176.80 o 
   7   8   4     1074.74     1032.82     37.02 o 
   8   8   4      914.76      955.15     36.86 o 
   9   8   4     1689.01     1667.99     35.89 o 
  10   8   4      137.10      165.88     28.31 o 
  -3   9   4      613.85      698.73     43.66 o 
  -2   9   4     2828.29     2701.04    428.39 o 
  -1   9   4      230.04      224.64     44.86 o 
   0   9   4     4350.08     4379.67     80.34 o 
   1   9   4      246.92      277.40     42.80 o 
   2   9   4     2223.67     2100.70    108.89 o 
   3   9   4     1008.21     1053.75     44.74 o 
   4   9   4     1231.95     1219.55     42.79 o 
   5   9   4     2883.86     2886.34     49.94 o 
   6   9   4      482.23      438.12     40.96 o 
   7   9   4     3055.82     3180.47    149.15 o 
   8   9   4        8.35        8.58     35.83 o 
   9   9   4     2514.07     2596.90    125.32 o 
  -1  10   4     1482.39     1366.81     65.93 o 
   0  10   4     1261.26     1207.26     80.12 o 
   1  10   4     1910.09     1979.61     79.42 o 
   2  10   4      395.83      477.32     55.94 o 
   3  10   4     2705.48     2532.90     52.17 o 
   4  10   4       21.19       98.83     43.64 o 
   5  10   4     2463.29     2349.77     51.48 o 
   6  10   4      537.34      598.37     53.28 o 
   7  10   4     3336.82     3360.57    253.13 o 
   8  10   4     1583.95     1593.96    130.42 o 
   1  11   4     1852.77     1964.77     91.16 o 
   2  11   4      181.25      226.13     84.08 o 
   3  11   4     1903.48     1914.73     61.48 o 
   4  11   4     1159.60     1172.78     72.99 o 
   5  11   4      695.28      605.88     69.33 o 
   6  11   4     2177.37     2190.94    117.20 o 
   7  11   4      285.07      344.60     77.37 o 
  -4  -8   5       16.13       63.36     56.82 o 
  -3  -8   5     2668.86     2854.14     75.05 o 
  -2  -8   5      567.74      543.68     73.00 o 
  -6  -7   5      827.88      699.87     31.80 o 
  -5  -7   5     1633.31     1593.40     66.49 o 
  -4  -7   5     1616.05     1477.15     51.29 o 
  -3  -7   5      961.31      906.40    164.31 o 
  -2  -7   5     2491.87     2804.85     71.34 o 
  -1  -7   5       40.89       95.89     62.18 o 
   0  -7   5     3222.61     3238.32     81.99 o 
   1  -7   5      304.64      221.39     83.09 o 
   2  -7   5     1674.80     1630.99     95.42 o 
  -8  -6   5     1034.29      992.19     68.04 o 
  -7  -6   5      547.33      575.91     63.55 o 
  -6  -6   5     3015.61     2606.42    169.81 o 
  -5  -6   5       34.16       27.04     28.62 o 
  -4  -6   5     3659.24     3512.18     92.05 o 
  -3  -6   5       58.62       97.15     30.81 o 
  -2  -6   5     2813.55     2630.87    185.40 o 
  -1  -6   5      888.02      938.85     60.02 o 
   0  -6   5     1572.66     1649.25     71.37 o 
   1  -6   5     2538.33     2714.89     82.57 o 
   2  -6   5      168.31      365.95     82.62 o 
   3  -6   5     3001.25     2949.96    408.84 o 
   4  -6   5       43.14       77.93     54.61 o 
  -8  -5   5     2993.73     2814.23     67.56 o 
  -7  -5   5       88.46      129.72     56.81 o 
  -6  -5   5     2718.81     2670.15    130.80 o 
  -5  -5   5     1306.06     1250.13     73.68 o 
  -4  -5   5     1570.11     1620.54     83.57 o 
  -3  -5   5     3490.52     3325.03     72.95 o 
  -2  -5   5     1742.67     1796.32     43.36 o 
  -1  -5   5     4186.56     4186.93     46.74 o 
   0  -5   5        2.02       46.59     24.86 o 
   2  -5   5     1230.57      839.40     15.34 o 
   3  -5   5     3212.16     2907.81     74.44 o 
   4  -5   5     1712.24     1427.00     67.92 o 
   5  -5   5     1563.13     1462.30     81.17 o 
  -9  -4   5      668.18      751.52     66.12 o 
  -8  -4   5     1436.51     1319.25     58.45 o 
  -7  -4   5     1617.91     1541.00     55.61 o 
  -6  -4   5      401.78      320.00     23.40 o 
  -5  -4   5     3944.35     3797.43     53.55 o 
  -4  -4   5       21.76       40.47     29.01 o 
  -3  -4   5     8068.59     8288.53     47.28 o 
  -2  -4   5      297.16      359.30     37.35 o 
  -1  -4   5     3776.73     4122.63     45.59 o 
   0  -4   5     3149.04     3241.69     32.21 o 
   1  -4   5     2618.68     2514.07     22.24 o 
   2  -4   5     4272.58     4244.21     75.44 o 
   3  -4   5      270.50      287.05     60.30 o 
   4  -4   5     4669.80     4743.20    137.96 o 
   5  -4   5       40.29       91.25     64.25 o 
   6  -4   5     2280.46     2327.83     73.56 o 
  -9  -3   5     2348.01     2413.59     71.56 o 
  -8  -3   5        5.80       62.60     57.41 o 
  -7  -3   5     2433.06     2364.32     61.34 o 
  -6  -3   5       26.62       19.61      9.08 o 
  -5  -3   5     4608.28     4335.31     69.28 o 
  -4  -3   5     2147.74     2157.39     34.50 o 
  -3  -3   5     1423.68     1472.36     74.66 o 
  -2  -3   5     8577.45     9023.13    942.66 o 
  -1  -3   5     1748.14     2034.73     49.95 o 
   0  -3   5     6086.27     6506.32    187.85 o 
   1  -3   5        0.85        9.49     31.37 o 
   2  -3   5     6153.17     6088.29     72.86 o 
   3  -3   5     1179.00     1159.96    113.81 o 
   4  -3   5     3958.09     3983.89     70.30 o 
   5  -3   5     4008.95     4068.98    124.45 o 
   6  -3   5     1249.16     1303.76     60.93 o 
   7  -3   5     1997.45     2147.87     66.10 o 
  -9  -2   5     1908.83     2217.30    133.06 o 
  -8  -2   5      938.87      902.08     60.94 o 
  -7  -2   5     1666.82     1734.19    110.56 o 
  -6  -2   5     2321.27     2425.83     55.36 o 
  -5  -2   5      892.45      801.27     51.04 o 
  -4  -2   5     7508.19     7429.44    293.56 o 
  -3  -2   5      327.34      365.16     78.40 o 
  -2  -2   5    14299.62    15112.65    749.63 o 
  -1  -2   5     1305.73     1373.58     31.70 o 
   0  -2   5     8465.92     8791.95    662.36 o 
   1  -2   5     6170.24     5741.84    568.74 o 
   2  -2   5     2747.12     2799.72     56.73 o 
   3  -2   5     4416.85     4468.88     63.02 o 
   4  -2   5      211.25      303.01     49.30 o 
   5  -2   5     9110.72     9277.75     76.39 o 
   6  -2   5      155.02      253.32     50.00 o 
   7  -2   5     2060.35     2208.45     60.02 o 
   8  -2   5      611.34      621.33     53.93 o 
  -9  -1   5      146.59      138.82    119.63 o 
  -8  -1   5     3767.62     3974.75     72.89 o 
  -7  -1   5      128.07      106.99     52.74 o 
  -6  -1   5     6840.17     7163.91     72.26 o 
  -5  -1   5     1309.72     1403.82     49.95 o 
  -4  -1   5     6815.18     6674.38    839.27 o 
  -3  -1   5     5336.01     5332.60    522.98 o 
  -2  -1   5     4100.30     4143.52    102.42 o 
  -1  -1   5    18099.07    18314.84    251.15 o 
   0  -1   5     1627.13     1604.96     75.22 o 
   1  -1   5     4459.97     4715.33     55.75 o 
   2  -1   5       91.03      161.84     46.11 o 
   3  -1   5     7101.14     7250.13     64.09 o 
   4  -1   5     1737.69     1874.30     53.41 o 
   5  -1   5     4044.22     3981.27     59.96 o 
   6  -1   5     4923.32     4899.25    110.71 o 
   7  -1   5      636.43      660.34     48.36 o 
   8  -1   5     2291.53     2436.67     56.78 o 
   9  -1   5       45.02       60.91     47.57 o 
  -9   0   5      214.23      344.69    124.19 o 
  -8   0   5     3061.06     3147.29     66.48 o 
  -7   0   5     2664.68     2638.65     61.54 o 
  -6   0   5     3058.82     3222.52    177.86 o 
  -5   0   5     7168.56     8197.99    708.55 o 
  -4   0   5      520.80      553.93     31.92 o 
  -3   0   5     4160.70     4134.46    136.19 o 
  -2   0   5       12.30       31.14     12.37 o 
  -1   0   5     7827.43     8994.69     39.59 o 
   0   0   5     3068.91     3945.26     28.68 o 
   1   0   5     5484.10     5710.46     23.72 o 
   2   0   5     5491.20     6366.46     59.31 o 
   3   0   5     3308.17     3695.98     56.78 o 
   4   0   5     5538.09     5977.29     61.46 o 
   5   0   5       25.55       88.81     43.35 o 
   6   0   5     8773.42     8419.91     77.29 o 
   7   0   5      283.10      292.85     25.70 o 
   8   0   5     3769.37     3678.00     74.77 o 
   9   0   5      767.59      716.10     47.86 o 
  -9   1   5     1599.27     1659.78     63.16 o 
  -8   1   5      146.93      174.23     62.91 o 
  -7   1   5     5132.74     5520.24    378.07 o 
  -6   1   5        1.15      -12.97     35.58 o 
  -5   1   5     4971.85     5884.37    435.54 o 
  -4   1   5      961.93     1005.13     27.21 o 
  -3   1   5     2075.95     1899.67     24.31 o 
  -2   1   5     3215.59     3142.41     77.79 o 
  -1   1   5     2818.36     2871.93     85.27 o 
   0   1   5    22813.09    22451.19    384.99 o 
   1   1   5     1423.31     1477.80     13.33 o 
   2   1   5    12155.24    11907.18    306.85 o 
   3   1   5     1442.95     1513.47     29.38 o 
   4   1   5     8291.20     8342.05    249.98 o 
   5   1   5     2676.74     2610.50    115.92 o 
   6   1   5     5704.90     5165.57    219.72 o 
   7   1   5     5293.73     5168.90     28.58 o 
   8   1   5      601.33      541.59     20.09 o 
   9   1   5     3137.40     2996.43     30.23 o 
  10   1   5       32.10       93.52     41.23 o 
  -8   2   5      371.45      503.59     64.54 o 
  -7   2   5     2277.76     2374.66     51.20 o 
  -6   2   5     3158.82     3281.09    253.20 o 
  -5   2   5     2508.30     2185.29    222.35 o 
  -4   2   5     7479.67     7389.83    135.58 o 
  -3   2   5      120.96      141.88     17.33 o 
  -2   2   5     7681.23     7455.82    124.11 o 
  -1   2   5      108.55      108.49     12.65 o 
   0   2   5    18400.41    17784.90    196.38 o 
   1   2   5     9026.22     8943.17    166.12 o 
   2   2   5    11578.98    11584.99    216.28 o 
   3   2   5    10583.55    10544.51    214.78 o 
   4   2   5     2071.05     2005.06    105.69 o 
   5   2   5     6307.05     6532.53    456.46 o 
   6   2   5        4.93        2.24     21.39 o 
   7   2   5     7100.57     6630.41    170.51 o 
   8   2   5      918.75      904.16     36.14 o 
   9   2   5     2643.23     2684.55    101.03 o 
  10   2   5     1042.35     1032.23     49.05 o 
  -8   3   5     1929.04     2168.44     68.60 o 
  -7   3   5      239.67      225.96     40.37 o 
  -6   3   5     4724.50     5033.63    360.01 o 
  -5   3   5      285.46      290.41     30.66 o 
  -4   3   5     6768.57     6729.07    153.82 o 
  -3   3   5     1817.03     1781.20     83.15 o 
  -2   3   5     5631.62     5537.08     86.32 o 
  -1   3   5     5916.93     5767.78    107.24 o 
   0   3   5     2844.76     2770.44     43.49 o 
   1   3   5    19053.46    18067.88    272.08 o 
   2   3   5       10.76       29.14     20.14 o 
   3   3   5    13495.52    13139.38    156.19 o 
   4   3   5     1210.98     1136.61     34.27 o 
   5   3   5     3705.24     3561.27     60.71 o 
   6   3   5     1457.43     1506.64     82.84 o 
   7   3   5     3253.65     3306.76    142.84 o 
   8   3   5     4118.21     4130.98     71.63 o 
   9   3   5      287.83      296.14     23.47 o 
  10   3   5     3119.66     3065.26     48.50 o 
  -7   4   5      639.95      643.51     54.21 o 
  -6   4   5     1182.10     1148.45     62.96 o 
  -5   4   5     3334.82     3197.55     40.47 o 
  -4   4   5     3521.57     3517.96     64.67 o 
  -3   4   5     8211.17     8201.25     79.65 o 
  -2   4   5       71.73       99.72     47.32 o 
  -1   4   5     8728.29     8313.69    361.93 o 
   0   4   5     1666.28     1668.36     62.98 o 
   1   4   5     8363.56     8045.79    319.90 o 
   2   4   5     4227.27     4064.78    193.98 o 
   3   4   5     6818.55     6658.39    240.82 o 
   4   4   5     4697.58     4411.79     32.82 o 
   5   4   5      354.13      320.20     35.04 o 
   6   4   5     5088.53     5202.94     39.09 o 
   7   4   5        3.89       48.40     27.58 o 
   8   4   5     6600.43     6478.24    194.26 o 
   9   4   5     1166.58     1173.78     42.01 o 
  10   4   5     1726.42     1620.03     32.86 o 
  -7   5   5     2636.66     2796.36     67.06 o 
  -6   5   5       93.53      135.02     39.63 o 
  -5   5   5     3444.61     3377.95     38.62 o 
  -4   5   5      261.46      300.70     64.50 o 
  -3   5   5     9372.94     9380.52    167.98 o 
  -2   5   5     4596.65     4570.56     88.51 o 
  -1   5   5     2375.78     2325.05    120.55 o 
   0   5   5     3517.26     3536.27    145.68 o 
   1   5   5     1863.76     1912.55     40.09 o 
   2   5   5     7586.29     7420.72    458.65 o 
   3   5   5      332.71      360.85     26.48 o 
   4   5   5    10719.24    10632.66    540.14 o 
   5   5   5     1329.31     1253.55     29.97 o 
   6   5   5     5004.15     4939.72    121.87 o 
   7   5   5     3869.16     4038.36     47.97 o 
   8   5   5     1809.19     1847.23     41.78 o 
   9   5   5     3463.51     3462.05    286.79 o 
  10   5   5       84.10      122.02     20.65 o 
  11   5   5     3350.60     3088.24     46.84 o 
  -6   6   5      842.03      794.08     44.15 o 
  -5   6   5     1250.44     1223.14     37.84 o 
  -4   6   5     3444.42     3725.06    171.40 o 
  -3   6   5     1650.23     1719.05     85.04 o 
  -2   6   5     6302.70     6126.93    125.65 o 
  -1   6   5       72.08       95.28     27.48 o 
   0   6   5     4234.32     4521.85    113.58 o 
   1   6   5     1081.03     1172.29     31.92 o 
   2   6   5     5209.96     5388.91    243.54 o 
   3   6   5     5400.74     5178.44    288.75 o 
   4   6   5     4463.93     4376.20    275.80 o 
   5   6   5     6206.32     6159.05    274.06 o 
   6   6   5      803.68      792.70     69.29 o 
   7   6   5     6454.59     6506.59    158.46 o 
   8   6   5      133.94      170.36     30.66 o 
   9   6   5     3151.93     3157.87    156.46 o 
  10   6   5      468.00      507.08     41.28 o 
  -5   7   5       44.01       88.88     44.33 o 
  -4   7   5     2233.79     2459.31     77.87 o 
  -3   7   5      737.08      668.19     36.49 o 
  -2   7   5     4293.60     4349.99    151.99 o 
  -1   7   5     1837.50     1827.05     75.40 o 
   0   7   5     1763.36     1822.67    158.32 o 
   1   7   5     4336.65     4435.01    101.68 o 
   2   7   5      920.07      937.48     36.59 o 
   3   7   5     6926.80     7039.48    166.25 o 
   4   7   5        3.68       70.65     41.47 o 
   5   7   5     8744.34     8857.06    266.57 o 
   6   7   5      993.90     1050.95     41.23 o 
   7   7   5     1791.07     1949.53     39.45 o 
   8   7   5     2738.41     2756.26     39.65 o 
   9   7   5      634.97      680.44     34.07 o 
  10   7   5     1602.34     1645.86     35.82 o 
  -4   8   5      828.02      944.10     66.72 o 
  -3   8   5     2207.08     2128.90     54.37 o 
  -2   8   5      464.67      553.30     54.62 o 
  -1   8   5     4062.94     3906.87    130.82 o 
   0   8   5       18.60       46.06     39.41 o 
   1   8   5     6782.38     6782.38     56.21 o 
   2   8   5      973.12      994.16     51.90 o 
   3   8   5     3822.92     3860.50     47.76 o 
   4   8   5     3798.36     3775.49    122.31 o 
   5   8   5      750.39      844.64     57.83 o 
   6   8   5     4512.84     4598.52    113.92 o 
   7   8   5       19.89       29.23     35.51 o 
   8   8   5     3201.06     3146.63    112.16 o 
   9   8   5      141.25      149.52     33.77 o 
  10   8   5     1853.18     1828.17    231.40 o 
  -3   9   5     1955.10     1931.74     57.49 o 
  -2   9   5     1154.03     1019.89     99.21 o 
  -1   9   5     3044.58     2834.63    222.36 o 
   0   9   5     1846.82     1916.51     63.85 o 
   1   9   5     1484.19     1412.56     72.92 o 
   2   9   5     4392.45     4321.13    108.75 o 
   3   9   5        6.75       76.20     41.93 o 
   4   9   5     3698.82     3631.43     71.59 o 
   5   9   5      172.31      160.98     61.25 o 
   6   9   5     3667.35     3823.64    119.32 o 
   7   9   5      481.38      556.41     47.05 o 
   8   9   5     1191.52     1170.53     52.78 o 
   9   9   5     1785.69     1836.32     44.17 o 
  -1  10   5      161.59      200.84     64.33 o 
   0  10   5     2283.12     2377.94     88.95 o 
   1  10   5       28.81       86.13     51.73 o 
   2  10   5     3171.57     3101.14    107.96 o 
   3  10   5      671.61      610.98     49.85 o 
   4  10   5     1414.83     1373.76     55.19 o 
   5  10   5     1313.49     1321.37     49.02 o 
   6  10   5      502.65      617.69     89.44 o 
   7  10   5     2101.76     2046.16    165.60 o 
   8  10   5       30.53       35.00     50.48 o 
   1  11   5     1275.27     1364.53     95.36 o 
   2  11   5      377.91      305.03     58.01 o 
   3  11   5     1766.59     1630.35     57.13 o 
   4  11   5       21.11       97.33     52.42 o 
   5  11   5     2386.77     2374.22     61.40 o 
   6  11   5      275.06      237.96     53.54 o 
   7  11   5     1626.69     1639.14    124.63 o 
  -4  -7   6        0.18       28.80     39.75 o 
  -3  -7   6     2168.04     2142.12    124.20 o 
  -2  -7   6      434.37      411.78    132.21 o 
  -1  -7   6     2552.66     2525.16     80.25 o 
   0  -7   6     1181.70     1195.01     74.18 o 
  -6  -6   6      404.31      390.30     59.80 o 
  -5  -6   6     2239.69     2126.46     47.50 o 
  -4  -6   6     2150.52     1839.65     41.29 o 
  -3  -6   6     1369.39     1326.03     33.38 o 
  -2  -6   6     2156.13     2155.56     56.68 o 
  -1  -6   6      104.80      135.59     34.23 o 
   0  -6   6     3221.08     3146.51     64.22 o 
   1  -6   6       66.49       20.37     82.03 o 
   2  -6   6     2672.97     2409.64     88.97 o 
  -7  -5   6     1113.09     1059.26     59.14 o 
  -6  -5   6     2256.05     1985.73     60.39 o 
  -5  -5   6      193.62      201.94     21.22 o 
  -4  -5   6     4241.58     4045.91     32.06 o 
  -3  -5   6       38.30      124.36     31.76 o 
  -2  -5   6     2297.20     2341.94     66.46 o 
  -1  -5   6     1371.52     1326.56    183.40 o 
   0  -5   6     2628.22     2259.69    178.76 o 
   1  -5   6     1137.22     1026.79     77.24 o 
   2  -5   6      756.00      637.94     72.18 o 
   3  -5   6     3247.55     3491.30     92.27 o 
   4  -5   6        5.58       35.22     79.89 o 
  -8  -4   6     1737.25     1675.84     71.64 o 
  -7  -4   6       14.08       -9.13     59.82 o 
  -6  -4   6     3511.33     3237.22     62.84 o 
  -5  -4   6      516.63      472.17     34.76 o 
  -4  -4   6     1937.03     1915.82     63.36 o 
  -3  -4   6     3268.22     3560.90    305.72 o 
  -2  -4   6     1149.68     1243.37     82.64 o 
  -1  -4   6     2695.86     2701.65    181.18 o 
   0  -4   6       93.49      104.76     64.22 o 
   1  -4   6     5387.20     3608.14   1002.43 o 
   2  -4   6      116.62      135.92     71.35 o 
   3  -4   6     4821.21     4943.14     84.98 o 
   4  -4   6     2347.75     2283.43     78.73 o 
   5  -4   6     1461.82     1560.74     74.32 o 
  -8  -3   6     1857.23     1918.17     69.31 o 
  -7  -3   6     1635.86     1652.23     62.33 o 
  -6  -3   6      948.35      846.88     67.17 o 
  -5  -3   6     2826.56     2724.03    150.06 o 
  -4  -3   6       25.79       49.80     20.46 o 
  -3  -3   6     6166.04     6506.86    371.12 o 
  -2  -3   6       97.87      168.36     24.82 o 
  -1  -3   6     6621.49     6814.23     90.67 o 
   0  -3   6     3458.96     3357.56    263.60 o 
   1  -3   6     4211.64     4461.90     78.84 o 
   2  -3   6     4415.87     4712.45     78.71 o 
   3  -3   6     1315.60     1183.18     65.25 o 
   4  -3   6     5887.80     5796.34     78.24 o 
   5  -3   6        5.19       35.14     62.05 o 
   6  -3   6     2195.64     2204.49     70.00 o 
  -8  -2   6      312.26      252.67     64.10 o 
  -7  -2   6     2765.50     3005.92     66.38 o 
  -6  -2   6      787.00      883.83     54.35 o 
  -5  -2   6     3979.88     3589.70    223.00 o 
  -4  -2   6      723.14      700.86     88.52 o 
  -3  -2   6     5457.00     5496.34    383.53 o 
  -2  -2   6     6589.40     6565.13    303.40 o 
  -1  -2   6     1495.57     1549.38     23.15 o 
   0  -2   6     7942.38     8004.11    308.83 o 
   1  -2   6       10.56       64.09     56.76 o 
   2  -2   6     7396.19     7778.07     81.79 o 
   3  -2   6       71.71       90.14     54.75 o 
   4  -2   6     3848.44     3717.48     67.24 o 
   5  -2   6     1993.63     2119.05     62.15 o 
   6  -2   6      846.08      870.93     59.51 o 
   7  -2   6     2356.22     2390.91     65.37 o 
  -9  -1   6     1428.07     1361.71     69.58 o 
  -8  -1   6      803.56      960.26    123.60 o 
  -7  -1   6     2706.25     2816.97     67.15 o 
  -6  -1   6     3291.55     3716.45     67.77 o 
  -5  -1   6      887.44      884.87    104.79 o 
  -4  -1   6     3912.04     3962.39    382.89 o 
  -3  -1   6      294.40      273.90     17.43 o 
  -2  -1   6    10993.46    11151.12    460.37 o 
  -1  -1   6     1123.84     1131.17     20.38 o 
   0  -1   6     7311.53     7353.19    414.44 o 
   1  -1   6     2619.28     2922.27     56.67 o 
   2  -1   6     2241.90     2382.11     60.96 o 
   3  -1   6     5878.11     6186.05     73.09 o 
   4  -1   6      488.29      484.73     52.19 o 
   5  -1   6     5467.20     5640.13     71.81 o 
   6  -1   6       27.11       23.43     52.92 o 
   7  -1   6     4232.52     3693.65     63.99 o 
   8  -1   6      608.69      649.74     55.57 o 
  -8   0   6     3031.46     3407.63    134.51 o 
  -7   0   6       65.33       83.62     55.00 o 
  -6   0   6     4037.40     4482.09     69.46 o 
  -5   0   6      716.43      769.03     37.63 o 
  -4   0   6     6429.45     6572.12    261.67 o 
  -3   0   6     2714.84     2581.22     69.20 o 
  -2   0   6     6363.07     6184.16    159.34 o 
  -1   0   6     7382.80     7675.65    365.42 o 
   0   0   6      609.49      595.17     21.26 o 
   1   0   6    11540.27    11983.75     30.82 o 
   2   0   6      535.66      681.01     92.46 o 
   3   0   6     7157.05     7856.01     75.11 o 
   4   0   6      551.80      548.14     52.33 o 
   5   0   6     6937.44     7111.57     70.60 o 
   6   0   6     2426.02     2463.30     58.37 o 
   7   0   6     1272.91     1244.58     53.37 o 
   8   0   6     3860.90     3736.57     62.32 o 
   9   0   6       37.33      100.27     49.08 o 
  -8   1   6     2153.93     2351.25    132.36 o 
  -7   1   6     1388.42     1462.47    137.62 o 
  -6   1   6     3502.23     3972.33    570.74 o 
  -5   1   6     4719.96     4780.10    247.42 o 
  -4   1   6      744.05      736.94     25.16 o 
  -3   1   6     8908.12     8888.77    103.07 o 
  -2   1   6        1.89       18.15     12.41 o 
  -1   1   6     7854.45     7556.06    160.25 o 
   0   1   6      956.79     1011.75     33.61 o 
   1   1   6     7086.09     6762.37     69.26 o 
   2   1   6     4340.77     4253.50     74.95 o 
   3   1   6     2100.70     2019.74    106.61 o 
   4   1   6     8278.89     7903.11    420.21 o 
   5   1   6     1965.00     1807.56    128.41 o 
   6   1   6     6439.76     6281.56     91.24 o 
   7   1   6      497.82      465.07     14.37 o 
   8   1   6     3280.08     2538.00    394.99 o 
   9   1   6      636.70      517.63     49.70 o 
  -8   2   6      511.45      552.07     44.05 o 
  -7   2   6     2454.02     2671.23     47.22 o 
  -6   2   6       11.13       40.75     38.22 o 
  -5   2   6     5817.20     5669.93    160.50 o 
  -4   2   6      643.06      645.63     32.47 o 
  -3   2   6     3372.82     3422.73     57.16 o 
  -2   2   6     2227.09     2192.32     25.22 o 
  -1   2   6     3523.17     3307.38     46.07 o 
   0   2   6     5335.61     5132.70    122.08 o 
   1   2   6      335.52      331.87     24.81 o 
   2   2   6    15718.43    15804.44    151.94 o 
   3   2   6        6.62       -8.46     28.04 o 
   4   2   6     7543.10     8023.64    278.77 o 
   5   2   6     2983.37     2970.34     52.80 o 
   6   2   6     5822.29     5536.09    240.82 o 
   7   2   6     2660.90     2484.29    134.23 o 
   8   2   6      790.02      735.45     55.31 o 
   9   2   6     3060.63     2902.48     28.38 o 
  10   2   6       44.42       39.04     43.12 o 
  -8   3   6      187.88      312.76     62.28 o 
  -7   3   6     1724.35     1774.22     65.08 o 
  -6   3   6      823.47      656.37    130.77 o 
  -5   3   6     2366.97     2094.54    174.16 o 
  -4   3   6     3704.28     3483.43    132.19 o 
  -3   3   6       72.04       77.37     21.32 o 
  -2   3   6    11404.46    11014.96    145.75 o 
  -1   3   6      111.15       90.40     15.54 o 
   0   3   6    13898.57    13157.25    109.95 o 
   1   3   6     1306.85     1319.36     20.85 o 
   2   3   6     8578.54     7907.71    226.50 o 
   3   3   6     7481.80     7252.95     85.63 o 
   4   3   6     1417.78     1499.09     31.96 o 
   5   3   6    11862.53    12161.05    153.59 o 
   6   3   6      679.93      717.72     33.72 o 
   7   3   6     4274.04     4094.78    129.93 o 
   8   3   6      457.37      464.46     22.10 o 
   9   3   6     2345.98     2206.27     48.36 o 
  10   3   6      982.64      980.55     26.50 o 
  -7   4   6      381.58      465.33     56.52 o 
  -6   4   6     2628.32     2219.28    272.47 o 
  -5   4   6       59.56      125.19     23.01 o 
  -4   4   6     8825.17     8857.38    221.03 o 
  -3   4   6     2273.80     2262.70    103.33 o 
  -2   4   6     4438.96     4438.96    154.45 o 
  -1   4   6     5374.22     5118.52     95.44 o 
   0   4   6     5991.27     5758.71    168.16 o 
   1   4   6     7724.25     7484.72    242.22 o 
   2   4   6       27.44       35.54     24.46 o 
   3   4   6    12440.44    11912.41    226.90 o 
   4   4   6       68.83      102.63     27.57 o 
   5   4   6     4336.07     4403.21     49.64 o 
   6   4   6     4060.41     4222.21     40.83 o 
   7   4   6     2956.17     3170.14     84.51 o 
   8   4   6     1814.59     1980.05    140.70 o 
   9   4   6      549.38      588.08     22.31 o 
  10   4   6     3148.75     2916.49     44.06 o 
  -7   5   6      432.27      422.47     61.55 o 
  -6   5   6     2289.74     2038.84    154.72 o 
  -5   5   6     2027.74     1876.77    119.95 o 
  -4   5   6     1428.76     1552.70     79.04 o 
  -3   5   6     4503.58     4535.47    101.30 o 
  -2   5   6      222.84      230.35     23.65 o 
  -1   5   6     7505.01     7375.65    252.63 o 
   0   5   6       60.42       54.23     19.59 o 
   1   5   6     9025.93     9008.55    419.19 o 
   2   5   6     2405.53     2379.79    113.75 o 
   3   5   6     1915.34     1866.02     93.85 o 
   4   5   6     3346.32     3139.16     99.01 o 
   5   5   6     1117.83     1145.32     34.11 o 
   6   5   6     7816.89     7880.64     56.00 o 
   7   5   6      130.74      171.50     58.58 o 
   8   5   6     4042.79     4267.66     46.73 o 
   9   5   6      137.57      225.18     31.42 o 
  10   5   6     2784.70     2702.41     35.36 o 
  -6   6   6      232.92      225.48     43.60 o 
  -5   6   6     3144.12     2992.41     91.62 o 
  -4   6   6      130.25      153.64     36.86 o 
  -3   6   6     3486.59     3561.94     41.15 o 
  -2   6   6      481.08      479.42     30.08 o 
  -1   6   6     2894.34     2803.04    115.48 o 
   0   6   6     6486.76     6429.49    171.47 o 
   1   6   6     2224.21     2164.12    113.65 o 
   2   6   6     4922.84     4836.29    197.31 o 
   3   6   6       74.60      102.59     31.15 o 
   4   6   6     6814.23     6680.45    345.39 o 
   5   6   6      265.47      287.38     33.58 o 
   6   6   6     4434.10     4413.21     42.47 o 
   7   6   6     3929.79     3929.26     77.62 o 
   8   6   6     3105.98     3266.89     49.84 o 
   9   6   6     2168.88     2281.72    114.40 o 
  10   6   6      121.00      117.49     41.92 o 
  -5   7   6     1637.73     1643.12    174.60 o 
  -4   7   6     1507.89     1544.69     58.79 o 
  -3   7   6      475.73      477.67     28.75 o 
  -2   7   6     3616.16     3577.48     71.81 o 
  -1   7   6      239.69      242.50     29.54 o 
   0   7   6     6777.29     7011.27    264.51 o 
   1   7   6      585.19      600.64     49.05 o 
   2   7   6     5762.77     5913.25    325.18 o 
   3   7   6     2697.29     2649.39    150.93 o 
   4   7   6     2136.86     2107.83     68.31 o 
   5   7   6     5250.73     5212.50     79.80 o 
   6   7   6      730.83      752.15     48.66 o 
   7   7   6     5297.05     5283.37     76.24 o 
   8   7   6        0.40       44.67     34.93 o 
   9   7   6     3643.90     3594.32     48.10 o 
  10   7   6      655.75      714.37     77.35 o 
  -4   8   6     2420.37     2377.40     50.69 o 
  -3   8   6       55.49       93.49     41.05 o 
  -2   8   6     2734.42     2763.13     40.67 o 
  -1   8   6     1192.89     1135.39     59.93 o 
   0   8   6     1581.18     1756.20    261.94 o 
   1   8   6     5185.48     5191.45    417.62 o 
   2   8   6      946.31     1070.68     90.24 o 
   3   8   6     6173.71     6282.50    343.45 o 
   4   8   6       18.95       27.76     39.42 o 
   5   8   6     3923.39     3907.75    126.07 o 
   6   8   6      174.39      197.04     38.85 o 
   7   8   6     2905.09     3007.67     93.27 o 
   8   8   6     2365.18     2353.25     44.83 o 
   9   8   6     1213.11     1195.72     57.95 o 
  10   8   6     1443.85     1607.23     52.72 o 
  -3   9   6     1603.99     1617.41    123.05 o 
  -2   9   6      314.38      318.95     73.54 o 
  -1   9   6     3064.11     2991.64    105.89 o 
   0   9   6        9.53       50.79     42.82 o 
   1   9   6     3737.75     3736.53    151.45 o 
   2   9   6      352.39      426.29     45.40 o 
   3   9   6     4493.90     4317.83    194.52 o 
   4   9   6     1274.27     1425.38    134.94 o 
   5   9   6     1087.17     1106.45     46.58 o 
   6   9   6     2279.17     2228.66    171.30 o 
   7   9   6      119.57      146.55     41.44 o 
   8   9   6     2565.35     2727.52    126.10 o 
   9   9   6       85.50       98.30     59.22 o 
  -1  10   6     1587.82     1508.44    135.57 o 
   0  10   6     1450.75     1370.20     38.15 o 
   1  10   6     1040.75     1033.16     63.59 o 
   2  10   6     1995.44     1908.21     78.74 o 
   3  10   6      352.05      393.63     50.19 o 
   4  10   6     3580.15     3365.25     55.53 o 
   5  10   6      127.52      139.63     49.29 o 
   6  10   6     1724.68     1693.96     52.53 o 
   7  10   6      571.28      605.85     48.94 o 
   8  10   6     1547.30     1380.57    102.16 o 
   2  11   6     1267.35     1255.73     74.30 o 
   3  11   6      440.66      438.59     54.92 o 
   4  11   6     2330.20     2295.41    162.81 o 
   5  11   6     1477.35     1383.69     69.28 o 
   6  11   6      658.23      693.42     56.09 o 
  -4  -6   7       49.34       77.13     30.12 o 
  -3  -6   7     3001.62     2934.07    105.82 o 
  -2  -6   7      401.12      382.76     51.35 o 
  -1  -6   7     2328.80     2755.52     66.17 o 
   0  -6   7      649.60      719.17     66.32 o 
  -6  -5   7       42.32       81.09     63.67 o 
  -5  -5   7     2874.43     2681.53    117.56 o 
  -4  -5   7     1137.64     1106.51     61.91 o 
  -3  -5   7     1697.76     1793.43     69.98 o 
  -2  -5   7     2561.81     2383.54    358.42 o 
  -1  -5   7      161.92      287.34     90.36 o 
   0  -5   7     3438.59     3786.21    107.49 o 
   1  -5   7       30.05      128.09     87.48 o 
   2  -5   7     2549.96     2626.78     96.97 o 
   3  -5   7      668.71      758.56    173.12 o 
  -7  -4   7      958.93     1116.55     67.29 o 
  -6  -4   7     2092.46     2275.21     68.94 o 
  -5  -4   7      733.40      734.63     68.12 o 
  -4  -4   7     3094.99     3171.65    173.12 o 
  -3  -4   7        2.83       21.53     38.83 o 
  -2  -4   7     3411.19     3380.42     37.22 o 
  -1  -4   7     1001.26     1018.45    133.40 o 
   0  -4   7     2246.99     1873.45    321.73 o 
   1  -4   7     2753.87     2888.60    168.16 o 
   2  -4   7     1842.92     1741.29     84.44 o 
   3  -4   7     2199.10     2046.02     84.86 o 
   4  -4   7      155.21      152.03     76.86 o 
  -7  -3   7       33.31       10.12     60.59 o 
  -6  -3   7     2507.65     2643.20     67.70 o 
  -5  -3   7      128.01      129.63     12.87 o 
  -4  -3   7     3077.92     2873.78    323.71 o 
  -3  -3   7     1519.78     1503.38     70.39 o 
  -2  -3   7      980.48      983.95     73.75 o 
  -1  -3   7     5310.38     5484.44     44.49 o 
   0  -3   7      144.50      135.77     19.92 o 
   1  -3   7     4671.93     5077.78     91.62 o 
   2  -3   7       39.67      143.50     68.26 o 
   3  -3   7     3919.59     3925.50     80.03 o 
   4  -3   7      761.07      767.76    140.24 o 
   5  -3   7     2172.09     2201.15     77.93 o 
   6  -3   7     2122.53     2115.55     76.02 o 
  -8  -2   7     1646.33     1827.50     74.71 o 
  -7  -2   7      864.78      947.84     70.08 o 
  -6  -2   7      844.92      998.46     63.86 o 
  -5  -2   7     3437.07     3402.42    169.61 o 
  -4  -2   7      750.48      682.05    127.66 o 
  -3  -2   7     5489.06     5367.05    411.16 o 
  -2  -2   7       79.50      118.80     29.89 o 
  -1  -2   7     5551.52     5595.38    147.36 o 
   0  -2   7      926.19      868.55     83.99 o 
   1  -2   7     3655.46     4225.85     78.02 o 
   2  -2   7     6354.30     6874.35     89.90 o 
   3  -2   7     2798.27     2836.89     71.78 o 
   4  -2   7     3901.56     4049.49     74.67 o 
   5  -2   7       25.99       -3.61     63.89 o 
   6  -2   7     3545.74     3415.19     74.79 o 
   7  -2   7      366.53      302.64     63.70 o 
  -8  -1   7      174.42      127.45     65.07 o 
  -7  -1   7     2796.59     3103.52     71.24 o 
  -6  -1   7        4.69        0.00     58.52 o 
  -5  -1   7     4656.75     4718.02    452.52 o 
  -4  -1   7     2164.94     2175.52    181.25 o 
  -3  -1   7     5754.91     5622.27    234.90 o 
  -2  -1   7     2315.96     2155.19     37.86 o 
  -1  -1   7     1752.71     1741.81     21.24 o 
   0  -1   7     9617.36     9425.65    267.22 o 
   1  -1   7      175.80      220.44     52.55 o 
   2  -1   7     8048.07     9229.46     89.21 o 
   3  -1   7      388.14      476.54     63.81 o 
   4  -1   7     5172.78     5322.34     76.88 o 
   5  -1   7      747.27      723.02     60.96 o 
   6  -1   7     1396.93     1499.28    119.17 o 
   7  -1   7     2321.28     2214.02     66.44 o 
  -8   0   7      198.07      251.60     70.62 o 
  -7   0   7     1879.47     2269.30     74.13 o 
  -6   0   7     2351.87     2821.15     74.60 o 
  -5   0   7     1478.68     1546.10     23.52 o 
  -4   0   7     8671.39     8677.17    263.65 o 
  -3   0   7      509.90      503.10     38.07 o 
  -2   0   7     5256.90     5173.23    218.69 o 
  -1   0   7       55.73       70.15     14.58 o 
   0   0   7     6529.57     6597.39    237.60 o 
   1   0   7     1813.99     1830.69     91.94 o 
   2   0   7     2511.27     2644.58     61.20 o 
   3   0   7     5260.41     5800.11     77.36 o 
   4   0   7     2215.35     2293.92     67.25 o 
   5   0   7     3732.23     3989.76     70.04 o 
   6   0   7       77.66      131.55     53.50 o 
   7   0   7     3245.26     3034.81     66.98 o 
   8   0   7      220.00      252.49     56.35 o 
  -8   1   7     1650.67     1711.44     69.47 o 
  -7   1   7      203.40      240.50     41.49 o 
  -6   1   7     5408.45     5785.74    274.88 o 
  -5   1   7       45.85       52.03     18.31 o 
  -4   1   7     2599.92     2643.10     76.47 o 
  -3   1   7     2598.13     2638.67     22.86 o 
  -2   1   7     6485.83     6474.53    133.25 o 
  -1   1   7     2129.02     2110.21    124.07 o 
   0   1   7     1007.16     1002.64     40.51 o 
   1   1   7     7010.16     7285.91    268.68 o 
   2   1   7       70.89      106.80     27.99 o 
   3   1   7     7608.56     7730.14    279.59 o 
   4   1   7     2797.94     3137.26     66.85 o 
   5   1   7     7106.02     7191.80     79.74 o 
   6   1   7     1336.15     1399.74     58.49 o 
   7   1   7     1767.45     1760.61     57.56 o 
   8   1   7     2748.44     2683.69     62.71 o 
   9   1   7      517.01      616.19    109.45 o 
  -7   2   7      396.35      483.42    120.91 o 
  -6   2   7     1328.92     1495.85     45.39 o 
  -5   2   7     2536.20     2540.32     81.19 o 
  -4   2   7      791.75      780.46     40.11 o 
  -3   2   7     7075.04     6956.26    154.04 o 
  -2   2   7      514.29      499.84     28.39 o 
  -1   2   7     9684.91     9281.12    331.97 o 
   0   2   7     1159.03     1049.49     28.94 o 
   1   2   7     5268.27     5085.75     86.31 o 
   2   2   7     3831.37     3622.79    157.83 o 
   3   2   7     5060.49     4707.48    199.46 o 
   4   2   7    10279.48    10672.00    230.27 o 
   5   2   7     1832.85     1822.50    174.48 o 
   6   2   7     4688.52     4225.94    571.27 o 
   7   2   7        0.56       36.04     21.08 o 
   8   2   7     3795.44     3756.11     64.37 o 
   9   2   7      716.20      710.06    103.75 o 
  -7   3   7     2149.30     2339.97     75.70 o 
  -6   3   7       26.12       60.35     56.23 o 
  -5   3   7     4031.33     3676.26    154.60 o 
  -4   3   7       70.18       81.97     14.63 o 
  -3   3   7     3544.90     3514.06    100.65 o 
  -2   3   7     4627.01     4495.71     41.86 o 
  -1   3   7     7744.63     7423.59     94.54 o 
   0   3   7     5162.91     4935.74     93.63 o 
   1   3   7      654.52      582.34     18.57 o 
   2   3   7     7834.51     7512.06    131.73 o 
   3   3   7      241.30      285.38     37.05 o 
   4   3   7     8036.94     8119.68     60.35 o 
   5   3   7     1989.36     2060.49     61.73 o 
   6   3   7     5188.78     5262.08    105.61 o 
   7   3   7     1725.67     1682.18     24.40 o 
   8   3   7      869.96      774.79     71.75 o 
   9   3   7     2401.43     2080.83    217.59 o 
  -7   4   7     2150.71     2155.12     70.99 o 
  -6   4   7      552.78      598.16     60.28 o 
  -5   4   7     1146.18     1119.89     58.11 o 
  -4   4   7     2215.31     2252.65    115.60 o 
  -3   4   7     1256.07     1253.26     38.66 o 
  -2   4   7     6091.89     6084.05    127.14 o 
  -1   4   7       21.28       27.77     19.32 o 
   0   4   7    12646.54    12065.88    124.18 o 
   1   4   7     1449.96     1464.07     26.59 o 
   2   4   7     3992.24     3723.55    103.69 o 
   3   4   7     2102.19     2039.29    128.71 o 
   4   4   7     2825.27     2760.92     49.63 o 
   5   4   7     7393.62     7578.10     68.26 o 
   6   4   7      308.45      292.66     36.47 o 
   7   4   7     5557.90     6015.36     59.50 o 
   8   4   7       21.36        7.44     47.71 o 
   9   4   7     2444.00     2441.19     42.32 o 
  10   4   7      697.96      640.11     65.72 o 
  -6   5   7     2705.81     2713.42     69.39 o 
  -5   5   7       33.00       -5.92     64.03 o 
  -4   5   7     3188.00     3181.18    134.09 o 
  -3   5   7      508.72      488.81     22.94 o 
  -2   5   7     5277.58     5216.80    146.96 o 
  -1   5   7     6874.09     6677.25     54.77 o 
   0   5   7     5122.02     4850.36    130.03 o 
   1   5   7     5453.53     5125.89    132.83 o 
   2   5   7      345.67      385.94     30.72 o 
   3   5   7     5040.66     4605.72    138.59 o 
   4   5   7       58.30       48.52     33.32 o 
   5   5   7     7608.18     7630.26     49.57 o 
   6   5   7     1627.09     1666.69     39.63 o 
   7   5   7     3448.24     3447.67     45.06 o 
   8   5   7     2429.77     2619.70     88.49 o 
   9   5   7      461.38      464.15     62.58 o 
  10   5   7     2047.62     2050.65     29.45 o 
  -5   6   7     1771.40     1571.50    119.22 o 
  -4   6   7     1315.54     1279.25     58.28 o 
  -3   6   7     3960.53     4092.35     70.41 o 
  -2   6   7      665.28      698.50     31.50 o 
  -1   6   7     4344.56     4362.51     75.19 o 
   0   6   7      101.29      105.71     26.34 o 
   1   6   7     6755.60     6941.19    191.68 o 
   2   6   7      858.19      926.79     45.58 o 
   3   6   7     3818.64     3692.78    121.49 o 
   4   6   7     2820.58     2893.91     59.96 o 
   5   6   7     1191.90     1243.21     45.06 o 
   6   6   7     4374.74     4343.00    120.10 o 
   7   6   7      113.66       79.47     37.62 o 
   8   6   7     5556.36     5763.62     51.41 o 
   9   6   7       84.57      105.06     62.06 o 
  10   6   7     1929.80     2078.99    206.54 o 
  -4   7   7       46.81       27.67     38.74 o 
  -3   7   7     2132.61     2113.84     33.63 o 
  -2   7   7      702.61      715.27     34.01 o 
  -1   7   7     1714.18     1664.25     73.16 o 
   0   7   7     1649.29     1625.63     65.19 o 
   1   7   7     2564.80     2570.71    136.89 o 
   2   7   7     6152.81     6146.16    176.44 o 
   3   7   7      226.65      216.44     37.89 o 
   4   7   7     3660.40     3726.72     88.44 o 
   5   7   7      221.41      236.81     41.25 o 
   6   7   7     6136.95     6202.99     52.05 o 
   7   7   7     1067.86     1085.98     49.24 o 
   8   7   7     2316.11     2429.14     45.92 o 
   9   7   7     2303.74     2535.44     45.98 o 
  10   7   7      494.23      549.18     77.23 o 
  -3   8   7      705.02      799.05     44.49 o 
  -2   8   7     2011.66     2078.81     35.92 o 
  -1   8   7       79.77      120.54     40.10 o 
   0   8   7     3193.42     3031.45    160.97 o 
   1   8   7       26.97       37.90     41.12 o 
   2   8   7     7635.66     7846.11    500.34 o 
   3   8   7     1646.21     1682.07    150.83 o 
   4   8   7     2807.15     2856.74    167.16 o 
   5   8   7     2780.98     2852.66     46.96 o 
   6   8   7      746.52      738.43     45.71 o 
   7   8   7     3959.12     4113.08     94.59 o 
   8   8   7        1.61       75.05     43.52 o 
   9   8   7     2386.02     2604.69    134.48 o 
  -2   9   7     1793.80     1941.74     41.60 o 
  -1   9   7      833.03      773.76     34.48 o 
   0   9   7     2726.96     2700.14    137.98 o 
   1   9   7     2023.43     2077.55     99.31 o 
   2   9   7      784.59      825.63    111.52 o 
   3   9   7     5793.33     5818.13    347.89 o 
   4   9   7       33.47       -6.71     46.78 o 
   5   9   7     2746.95     2732.02    106.36 o 
   6   9   7      463.76      513.75     80.70 o 
   7   9   7     2442.41     2499.29     64.75 o 
   8   9   7      562.96      578.62     46.92 o 
   9   9   7      797.98      943.37     87.23 o 
   0  10   7        9.52       47.56     36.47 o 
   1  10   7     2711.46     2776.37     60.08 o 
   2  10   7      232.69      217.34     50.69 o 
   3  10   7     2853.96     2671.87    184.62 o 
   4  10   7      760.33      725.80     54.38 o 
   5  10   7     1444.75     1426.07     68.97 o 
   6  10   7     1254.36     1334.38    206.71 o 
   7  10   7      238.34      301.64     50.26 o 
   8  10   7     2213.55     2345.81    101.02 o 
   2  11   7     1102.32     1125.41    116.11 o 
   3  11   7      188.79      206.94     58.57 o 
   4  11   7     2036.53     2034.01    162.12 o 
   5  11   7       62.12       98.57     56.69 o 
   6  11   7     1748.49     1820.96    136.36 o 
  -4  -5   8        8.26       61.33     26.84 o 
  -3  -5   8     2092.37     2008.82     93.11 o 
  -2  -5   8       58.43       55.11    137.05 o 
  -1  -5   8     2449.44     2602.29     95.80 o 
   0  -5   8      972.23     1004.71    101.90 o 
   1  -5   8     1310.57     1365.91    103.61 o 
  -5  -4   8     2123.42     2274.71     75.59 o 
  -4  -4   8      511.07      507.81     23.43 o 
  -3  -4   8     1675.52     1523.52     34.27 o 
  -2  -4   8     2148.40     2036.18     32.94 o 
  -1  -4   8      877.78      957.57     73.78 o 
   0  -4   8     2731.94     3076.49    184.01 o 
   1  -4   8        5.14       97.86    180.61 o 
   2  -4   8     3009.60     2949.34    181.04 o 
   3  -4   8      136.81      108.53     84.44 o 
  -6  -3   8     2408.75     2800.79     82.39 o 
  -5  -3   8      880.11      926.36     69.67 o 
  -4  -3   8     2242.20     2045.60    218.71 o 
  -3  -3   8       33.24       34.26     26.46 o 
  -2  -3   8     3509.72     3483.24     44.61 o 
  -1  -3   8      183.32      212.31     34.23 o 
   0  -3   8     3358.25     3544.79     81.70 o 
   1  -3   8     2361.06     2667.81     86.56 o 
   2  -3   8     2115.74     2448.65     89.32 o 
   3  -3   8     2844.42     2945.07     88.36 o 
   4  -3   8      208.70      245.28     77.84 o 
  -7  -2   8       95.90      131.25     65.19 o 
  -6  -2   8     2111.08     2490.77    146.63 o 
  -5  -2   8      514.41      572.15    119.23 o 
  -4  -2   8     2995.56     2769.93    245.01 o 
  -3  -2   8      596.91      558.51     35.90 o 
  -2  -2   8     1576.57     1502.24     25.52 o 
  -1  -2   8     4363.22     4253.01     51.32 o 
   0  -2   8     1032.15     1036.25     60.76 o 
   1  -2   8     6090.68     6610.94     91.60 o 
   2  -2   8      133.70        6.60     76.48 o 
   3  -2   8     4451.04     4598.02     85.98 o 
   4  -2   8      206.80      286.17     70.63 o 
   5  -2   8     1754.62     1702.35     75.99 o 
   6  -2   8     1374.21     1276.82     73.73 o 
  -7  -1   8      489.25      569.29    142.86 o 
  -6  -1   8     1366.41     1531.88     71.95 o 
  -5  -1   8     2428.78     2581.47     64.06 o 
  -4  -1   8      722.80      710.33     20.15 o 
  -3  -1   8     4228.72     4118.50    174.16 o 
  -2  -1   8        7.60       32.27     20.29 o 
  -1  -1   8     7205.37     6729.67    110.33 o 
   0  -1   8      555.55      661.20     48.33 o 
   1  -1   8     4555.75     4964.96     71.96 o 
   2  -1   8     2009.73     2140.78     74.98 o 
   3  -1   8     1683.89     1794.41    147.30 o 
   4  -1   8     3923.08     4133.49     80.02 o 
   5  -1   8      148.67      124.02     66.02 o 
   6  -1   8     3315.00     3384.81     76.91 o 
   7  -1   8        9.98       29.88     65.14 o 
  -7   0   8     2383.76     2940.35     85.38 o 
  -6   0   8       42.57      136.63     68.94 o 
  -5   0   8     3171.97     3368.54    192.89 o 
  -4   0   8      938.58      979.53     39.89 o 
  -3   0   8     7715.12     7506.96    167.68 o 
  -2   0   8     2554.35     2475.11    100.42 o 
  -1   0   8     1797.25     1711.22     25.18 o 
   0   0   8     4587.73     4560.40     55.44 o 
   1   0   8      732.04      718.69     49.71 o 
   2   0   8     7126.04     7706.78     78.76 o 
   3   0   8      393.65      518.71    132.65 o 
   4   0   8     5877.64     6103.34    158.03 o 
   5   0   8      926.18      878.57     65.79 o 
   6   0   8     1459.37     1478.74     67.09 o 
   7   0   8     2259.60     2205.92     69.45 o 
  -7   1   8     1766.88     2113.34     74.37 o 
  -6   1   8     1527.82     1571.87     45.86 o 
  -5   1   8     2037.63     2106.67     39.66 o 
  -4   1   8     3784.74     3843.94     50.55 o 
  -3   1   8     1047.73     1086.04     45.57 o 
  -2   1   8     8470.75     8519.04    201.43 o 
  -1   1   8      673.95      626.76     59.31 o 
   0   1   8     4042.10     4076.15    254.78 o 
   1   1   8      773.90      867.23     25.63 o 
   2   1   8     6236.04     6390.52    275.53 o 
   3   1   8     3150.08     3069.22     66.26 o 
   4   1   8      984.94     1054.29     66.90 o 
   5   1   8     4541.64     4840.74     78.49 o 
   6   1   8      252.42      361.22     60.12 o 
   7   1   8     4027.11     3943.84     72.70 o 
   8   1   8      110.58       66.38     62.20 o 
  -7   2   8      167.10      271.67    102.65 o 
  -6   2   8     2873.20     3048.19    204.10 o 
  -5   2   8       15.79       37.61     24.73 o 
  -4   2   8     4675.95     4712.79    142.96 o 
  -3   2   8     1121.95     1131.28     30.67 o 
  -2   2   8     3791.91     3662.56     56.99 o 
  -1   2   8     2923.63     2913.77    125.32 o 
   0   2   8     1078.07     1022.38     51.03 o 
   1   2   8     3570.54     3416.44     60.93 o 
   2   2   8      859.78      837.77     31.37 o 
   3   2   8     7653.57     7751.02    165.68 o 
   4   2   8      169.68      161.86     20.22 o 
   5   2   8     5158.71     4041.35     78.17 o 
   6   2   8     1995.81     2048.13     69.83 o 
   7   2   8     1726.98     1744.14     66.32 o 
   8   2   8     2522.84     2502.88     69.66 o 
  -6   3   8     1831.91     1789.64     66.35 o 
  -5   3   8     1164.07     1175.95     72.21 o 
  -4   3   8     1065.28     1009.72     61.39 o 
  -3   3   8     2748.11     2706.74    103.24 o 
  -2   3   8      222.31      229.91     20.62 o 
  -1   3   8     7484.90     7351.04    137.49 o 
   0   3   8      114.69      140.32     20.65 o 
   1   3   8     6066.10     5863.80    168.50 o 
   2   3   8     2503.12     2331.13     88.62 o 
   3   3   8     5372.37     5004.91    225.08 o 
   4   3   8     5176.30     4855.68    188.06 o 
   5   3   8     1050.41     1049.47     56.27 o 
   6   3   8     7147.24     7605.84     84.60 o 
   7   3   8       33.83       62.75     21.84 o 
   8   3   8     2890.48     2630.12     65.70 o 
   9   3   8      317.27      354.62     57.68 o 
  -6   4   8      101.08       77.72     61.19 o 
  -5   4   8     2538.16     2232.95    114.93 o 
  -4   4   8      246.49      236.66     19.30 o 
  -3   4   8     5222.76     5206.87    173.21 o 
  -2   4   8      925.81      878.33     26.80 o 
  -1   4   8     4068.03     3985.69     59.27 o 
   0   4   8     7211.49     6740.27     73.68 o 
   1   4   8     1550.50     1530.89     26.01 o 
   2   4   8     7865.83     7231.03    209.25 o 
   3   4   8       96.98      111.89     34.55 o 
   4   4   8     9698.94     9649.56    140.01 o 
   5   4   8       44.94       89.56     65.46 o 
   6   4   8     2912.10     3202.09    135.57 o 
   7   4   8     2320.35     2536.94     63.34 o 
   8   4   8     1240.96     1165.88     70.70 o 
   9   4   8     2077.60     2158.65     65.87 o 
  -5   5   8     1796.72     1564.68    194.36 o 
  -4   5   8     2021.56     1945.10    107.70 o 
  -3   5   8      906.50      938.42     25.60 o 
  -2   5   8     4026.82     4155.57    166.19 o 
  -1   5   8      299.03      274.89     31.81 o 
   0   5   8     8198.01     8081.05    130.87 o 
   1   5   8      230.24      200.07     22.71 o 
   2   5   8     5588.55     5085.19    121.95 o 
   3   5   8     2145.83     2127.53    116.33 o 
   4   5   8     2321.42     2338.53     42.38 o 
   5   5   8     2599.89     2651.42    105.16 o 
   6   5   8      363.44      383.25     52.15 o 
   7   5   8     4304.66     4422.78     51.72 o 
   8   5   8        5.54       42.17     49.02 o 
   9   5   8     2539.76     2226.73     32.48 o 
  -5   6   8      170.16      143.14     29.27 o 
  -4   6   8     2657.41     2637.73     57.83 o 
  -3   6   8      254.25      270.45     29.54 o 
  -2   6   8     4324.28     4417.59    144.85 o 
  -1   6   8      421.08      484.95     42.53 o 
   0   6   8     2536.39     2322.83    116.77 o 
   1   6   8     6394.85     6223.71    274.64 o 
   2   6   8      667.32      625.61     48.79 o 
   3   6   8     3513.12     3435.29     45.12 o 
   4   6   8      128.93      145.09     46.50 o 
   5   6   8     6451.58     6330.25    248.54 o 
   6   6   8      141.42      142.83     79.39 o 
   7   6   8     2636.35     2814.60     48.08 o 
   8   6   8     2341.65     2455.06     49.40 o 
   9   6   8     1391.19     1498.58    195.60 o 
  -4   7   8     1610.77     1606.68    118.69 o 
  -3   7   8     2268.73     2253.99     88.57 o 
  -2   7   8      349.40      389.15     29.02 o 
  -1   7   8     4414.81     4298.72     56.01 o 
   0   7   8       82.86      113.84     32.11 o 
   1   7   8     4398.18     4162.84    129.73 o 
   2   7   8     1042.54     1160.76     66.91 o 
   3   7   8     3039.32     3124.42    135.64 o 
   4   7   8     2182.70     2207.57    184.78 o 
   5   7   8     3143.61     3102.64     60.26 o 
   6   7   8     4071.48     4152.92     53.01 o 
   7   7   8      263.92      311.67     43.21 o 
   8   7   8     2862.90     3103.49    115.85 o 
   9   7   8       23.62       50.61     44.21 o 
  -3   8   8     2080.72     2105.47     75.61 o 
  -2   8   8      200.99      287.96     51.69 o 
  -1   8   8     3138.97     3136.48     51.27 o 
   0   8   8      958.62      986.18     73.44 o 
   1   8   8      655.82      655.04     32.24 o 
   2   8   8     3857.91     3919.78    272.60 o 
   3   8   8     1107.77     1131.78     49.32 o 
   4   8   8     3866.71     3970.46     65.25 o 
   5   8   8      108.02       95.48     49.57 o 
   6   8   8     4518.02     4526.47    157.02 o 
   7   8   8      369.41      395.75     46.69 o 
   8   8   8     1573.04     1656.15     63.17 o 
   9   8   8     1592.86     1637.72     51.02 o 
  -2   9   8     1292.04     1275.54     38.80 o 
  -1   9   8      184.48      234.11     37.33 o 
   0   9   8     3774.30     3421.42    260.49 o 
   1   9   8        2.83       25.42     34.73 o 
   2   9   8     2338.30     2625.10    127.78 o 
   3   9   8      377.79      448.91     48.22 o 
   4   9   8     3223.37     3185.12    151.70 o 
   5   9   8     2437.31     2333.53     54.11 o 
   6   9   8     1106.07     1202.46     52.49 o 
   7   9   8     2724.10     2741.99     56.77 o 
   8   9   8      164.99      155.12     50.53 o 
   0  10   8     2043.44     1849.87    100.20 o 
   1  10   8     1158.49     1075.49     84.30 o 
   2  10   8      870.65      884.24     55.99 o 
   3  10   8     2694.86     2773.50    241.96 o 
   4  10   8      255.23      285.86     54.07 o 
   5  10   8     2801.76     2767.19     75.34 o 
   6  10   8      252.28      342.02     54.61 o 
   7  10   8     2028.70     2082.54    104.06 o 
  -3  -4   9     3000.10     2656.92     37.57 o 
  -2  -4   9       31.05       13.76     58.50 o 
  -1  -4   9     2148.39     2046.83     80.82 o 
   0  -4   9      339.12      313.87    172.35 o 
  -5  -3   9     2109.94     2187.96     68.64 o 
  -4  -3   9      458.40      403.28     27.09 o 
  -3  -3   9     1054.34      950.22     46.40 o 
  -2  -3   9     1709.28     1553.39     29.80 o 
  -1  -3   9     1349.65     1259.13     64.02 o 
   0  -3   9     2077.26     2173.25     78.45 o 
   1  -3   9       32.94       55.46     88.05 o 
   2  -3   9     3146.01     3515.93    106.19 o 
   3  -3   9      172.41      250.28     86.89 o 
  -5  -2   9      670.54      645.89    119.14 o 
  -4  -2   9     3151.81     3161.09    319.05 o 
  -3  -2   9       38.78       65.00     25.05 o 
  -2  -2   9     3420.98     3065.31     53.55 o 
  -1  -2   9       34.85       18.08     18.87 o 
   0  -2   9     3814.46     3924.37     75.08 o 
   1  -2   9      750.81      770.42     72.70 o 
   2  -2   9     2053.08     2417.08    176.05 o 
   3  -2   9     2971.20     2895.91     94.01 o 
   4  -2   9      719.98      762.86    162.86 o 
  -6  -1   9     2688.17     3253.58     89.81 o 
  -5  -1   9       10.19       30.44     57.60 o 
  -4  -1   9     3090.49     3123.58    235.13 o 
  -3  -1   9     1351.33     1318.68     46.53 o 
  -2  -1   9     1596.85     1556.35     47.33 o 
  -1  -1   9     2922.12     2770.58     95.30 o 
   0  -1   9     2007.99     1989.19     59.06 o 
   1  -1   9     4962.82     5301.65    140.94 o 
   2  -1   9      120.17      303.06     70.01 o 
   3  -1   9     4699.40     5117.47     99.66 o 
   4  -1   9      737.09      738.88     77.21 o 
   5  -1   9     1952.10     2004.99     82.10 o 
  -6   0   9     1355.55     1545.23     70.98 o 
  -5   0   9     1068.05     1179.23     56.54 o 
  -4   0   9      870.10      784.70     21.82 o 
  -3   0   9     4608.20     4463.03    132.48 o 
  -2   0   9        5.60       41.77     21.97 o 
  -1   0   9     4801.13     4623.49     54.27 o 
   0   0   9      256.98      226.09     44.91 o 
   1   0   9     6540.57     6310.91     74.22 o 
   2   0   9     1301.62     1267.06     66.10 o 
   3   0   9     1304.33     1481.25     76.09 o 
   4   0   9     2797.55     2957.90     84.95 o 
   5   0   9      377.51      432.82     72.12 o 
   6   0   9     3349.61     3221.45     80.34 o 
  -6   1   9       61.53       96.68     68.63 o 
  -5   1   9     3960.30     4056.21    134.43 o 
  -4   1   9       22.25       49.53     17.83 o 
  -3   1   9     2889.31     2807.23     75.47 o 
  -2   1   9     2428.63     2506.94     61.67 o 
  -1   1   9     3244.13     3338.43    306.66 o 
   0   1   9     3749.36     3916.91    318.20 o 
   1   1   9     1265.25     1288.51     36.90 o 
   2   1   9     4785.70     4656.17    127.80 o 
   3   1   9        9.49       81.93     60.19 o 
   4   1   9     3435.20     3697.32     82.46 o 
   5   1   9     1028.08      977.65     74.83 o 
   6   1   9     2886.08     2735.11     78.48 o 
   7   1   9     1852.76     1774.09     74.75 o 
  -6   2   9      964.72     1037.79     66.35 o 
  -5   2   9     1825.29     1886.27     69.46 o 
  -4   2   9     2560.63     2949.40    165.24 o 
  -3   2   9     1016.17     1035.11     28.46 o 
  -2   2   9     4067.91     4052.62    111.21 o 
  -1   2   9       78.16      121.73     29.41 o 
   0   2   9     5456.87     5409.21    273.28 o 
   1   2   9     2326.94     2257.73     82.86 o 
   2   2   9     4717.31     4618.41    168.48 o 
   3   2   9     1894.63     1851.97     57.01 o 
   4   2   9     2057.92     2170.37     51.64 o 
   5   2   9     3950.45     4157.43     86.82 o 
   6   2   9      142.96      151.76     73.76 o 
   7   2   9     4268.15     4410.93     83.08 o 
   8   2   9       12.50      171.60    126.60 o 
  -6   3   9     2334.98     2597.90     79.43 o 
  -5   3   9        2.50       -3.49     59.43 o 
  -4   3   9     4088.16     4044.86    116.92 o 
  -3   3   9       20.16       48.56     22.79 o 
  -2   3   9     2148.83     2152.21     46.98 o 
  -1   3   9     4302.17     4184.43    106.20 o 
   0   3   9     2066.08     2024.14    107.34 o 
   1   3   9     5053.26     4852.28    105.24 o 
   2   3   9      608.65      603.47     22.78 o 
   3   3   9     6263.95     5729.40    203.77 o 
   4   3   9      136.94      164.52     30.57 o 
   5   3   9     3862.50     4273.45     56.32 o 
   6   3   9     1146.56     1204.91     46.84 o 
   7   3   9     3288.90     3153.42     75.18 o 
   8   3   9     1758.69     1747.51    132.86 o 
  -5   4   9      900.71      949.29     65.88 o 
  -4   4   9     1312.22     1269.22     65.87 o 
  -3   4   9     2653.48     2666.68    131.97 o 
  -2   4   9      766.61      775.78     26.12 o 
  -1   4   9     4084.73     4014.67     50.81 o 
   0   4   9       10.92       40.25     30.49 o 
   1   4   9     5159.63     4960.93    111.93 o 
   2   4   9     1046.42     1009.16     25.30 o 
   3   4   9     6253.08     5663.30    257.40 o 
   4   4   9     2846.49     2784.02    135.34 o 
   5   4   9     1257.02     1304.21     51.43 o 
   6   4   9     3011.13     3289.86     68.27 o 
   7   4   9       48.41       55.39     59.27 o 
   8   4   9     3894.07     3963.29     66.06 o 
  -5   5   9     1799.69     1806.88     69.45 o 
  -4   5   9       19.47       60.65     30.43 o 
  -3   5   9     4893.34     5135.97    164.31 o 
  -2   5   9      276.84      282.91     33.86 o 
  -1   5   9     2633.38     2758.62     85.86 o 
   0   5   9     3653.25     3411.26     69.40 o 
   1   5   9     2169.61     2135.25     32.56 o 
   2   5   9     5231.25     4781.63    159.88 o 
   3   5   9       78.01       70.91     28.31 o 
   4   5   9     7948.78     7921.31    283.48 o 
   5   5   9       79.51      102.24     54.49 o 
   6   5   9     2822.98     2884.17    122.76 o 
   7   5   9     1072.56     1195.46     48.58 o 
   8   5   9     1993.79     2025.52    114.58 o 
   9   5   9     2235.20     2195.32     98.24 o 
  -4   6   9     1982.87     1856.02    130.18 o 
  -3   6   9     1412.09     1391.82     76.93 o 
  -2   6   9     4582.31     4518.71    191.56 o 
  -1   6   9      316.14      305.32     28.19 o 
   0   6   9     3382.77     3399.92     38.05 o 
   1   6   9      285.30      286.64     37.74 o 
   2   6   9     4743.24     4417.83    111.02 o 
   3   6   9     1239.84     1159.99     43.11 o 
   4   6   9     4674.51     4330.07    292.30 o 
   5   6   9     2732.28     2920.61    116.09 o 
   6   6   9      531.18      574.26     45.20 o 
   7   6   9     1977.67     2193.87    144.67 o 
   8   6   9       10.91      111.73     47.45 o 
   9   6   9     3184.02     3482.77    193.89 o 
  -3   7   9       29.62       63.81     30.84 o 
  -2   7   9     3761.99     3533.35    186.60 o 
  -1   7   9      598.58      605.58     30.99 o 
   0   7   9     1745.80     1786.48     33.57 o 
   1   7   9     1308.70     1237.20     90.71 o 
   2   7   9     1533.66     1492.88     81.80 o 
   3   7   9     3344.44     3319.64     50.05 o 
   4   7   9        7.36       38.00     85.09 o 
   5   7   9     4578.72     4681.58     56.76 o 
   6   7   9      299.39      369.73     46.83 o 
   7   7   9     2310.71     2490.29     65.12 o 
   8   7   9      621.48      770.83     68.68 o 
  -2   8   9     1063.58     1117.01     43.90 o 
  -1   8   9     3049.17     3104.51     83.96 o 
   0   8   9       89.29      224.36     45.95 o 
   1   8   9     2097.48     2063.12     43.57 o 
   2   8   9      198.35      135.36     45.04 o 
   3   8   9     3344.73     3345.65    128.62 o 
   4   8   9     2173.01     2188.92     54.62 o 
   5   8   9     2268.91     2395.55     68.34 o 
   6   8   9     2684.46     2761.61     55.08 o 
   7   8   9      740.40      780.28     51.12 o 
   8   8   9     2502.42     2631.93     76.79 o 
  -1   9   9     2384.38     2444.27     82.51 o 
   0   9   9      915.51      918.38     37.69 o 
   1   9   9     1846.38     1775.83     75.33 o 
   2   9   9     2117.97     2044.55     93.81 o 
   3   9   9      321.25      319.41     51.22 o 
   4   9   9     3734.61     3798.80    118.41 o 
   5   9   9       53.97      157.93     56.99 o 
   6   9   9     3418.01     3432.86     76.05 o 
   7   9   9      362.73      341.65     55.69 o 
   1  10   9       13.26       45.67     54.62 o 
   2  10   9     2921.71     3002.34    226.97 o 
   3  10   9      248.45      323.18     67.61 o 
   4  10   9     1325.18     1377.74     60.19 o 
   5  10   9      692.23      759.04     72.81 o 
   6  10   9     1279.69     1356.06     61.22 o 
  -3  -2  10     1734.94     1555.05     84.22 o 
  -2  -2  10     1259.36     1154.93     63.47 o 
  -1  -2  10     1195.35     1030.40     58.36 o 
   0  -2  10     2109.88     1956.46     72.72 o 
   1  -2  10      289.32      266.18     77.08 o 
   2  -2  10     2380.40     2512.53    102.85 o 
  -4  -1  10     1300.14     1171.09     47.35 o 
  -3  -1  10      259.92      188.73     24.25 o 
  -2  -1  10     3588.57     3435.98     52.69 o 
  -1  -1  10       47.63       16.82     46.46 o 
   0  -1  10     3620.73     3451.75     70.08 o 
   1  -1  10      631.45      648.30     66.71 o 
   2  -1  10     2264.83     2599.37     83.56 o 
   3  -1  10     1566.65     1710.84     93.62 o 
   4  -1  10     1010.81      998.64     90.33 o 
  -5   0  10       10.88       73.37     56.91 o 
  -4   0  10     2627.05     2767.47     56.90 o 
  -3   0  10      813.78      821.09     33.85 o 
  -2   0  10     3592.45     3641.99     83.24 o 
  -1   0  10     2410.86     2276.05     94.62 o 
   0   0  10     1179.45     1212.59     55.43 o 
   1   0  10     3983.62     3881.97     71.30 o 
   2   0  10      358.63      334.18     67.98 o 
   3   0  10     3513.34     3951.88     89.83 o 
   4   0  10       83.05      167.15     83.65 o 
   5   0  10     3700.15     3668.45     96.34 o 
  -5   1  10     1607.05     1730.82     64.07 o 
  -4   1  10     1135.86      939.79     59.24 o 
  -3   1  10     2352.40     2345.97     32.79 o 
  -2   1  10      243.71      230.99     30.14 o 
  -1   1  10     5363.83     5416.15    246.76 o 
   0   1  10      254.10      232.03     32.17 o 
   1   1  10     4365.68     4305.76     67.91 o 
   2   1  10      851.28      764.25     63.91 o 
   3   1  10     2198.00     2367.22     77.39 o 
   4   1  10     2064.81     2501.97    172.29 o 
   5   1  10      417.84      470.27     81.68 o 
   6   1  10     3407.91     3370.92    170.44 o 
  -5   2  10     2905.19     2973.18     74.58 o 
  -4   2  10        5.68       46.01     41.02 o 
  -3   2  10     2711.07     2676.06    103.92 o 
  -2   2  10     1113.13     1058.59     26.50 o 
  -1   2  10     2630.32     2522.22    128.88 o 
   0   2  10     2139.03     2228.65    111.38 o 
   1   2  10      946.91      942.31     52.05 o 
   2   2  10     4197.17     3965.38    164.35 o 
   3   2  10       93.38       90.62     30.88 o 
   4   2  10     3349.92     3413.93    149.95 o 
   5   2  10      243.44      246.95     81.90 o 
   6   2  10     3864.19     3847.41     93.85 o 
   7   2  10      739.23      800.33    148.98 o 
  -5   3  10     1874.19     1911.61     80.83 o 
  -4   3  10     1742.91     1728.70     70.44 o 
  -3   3  10      777.29      739.71     40.86 o 
  -2   3  10     2707.82     2710.04     98.32 o 
  -1   3  10       59.65       77.58     25.97 o 
   0   3  10     3760.23     3578.32    103.71 o 
   1   3  10       25.72       61.93     45.86 o 
   2   3  10     5516.06     5352.70    110.63 o 
   3   3  10     2915.96     2806.96    144.05 o 
   4   3  10     1580.82     1493.03     71.12 o 
   5   3  10     2314.03     2361.16     69.13 o 
   6   3  10      648.18      813.32     75.38 o 
   7   3  10     3961.84     3767.87    162.45 o 
  -4   4  10     3441.20     3432.05    191.42 o 
  -3   4  10      141.40      156.73     23.30 o 
  -2   4  10     2429.48     2281.22     52.47 o 
  -1   4  10      729.24      736.64     28.63 o 
   0   4  10     2165.37     2118.50     94.82 o 
   1   4  10     4218.21     4078.33     63.15 o 
   2   4  10      845.07      811.19     33.68 o 
   3   4  10     7189.67     6693.72    300.29 o 
   4   4  10        9.83       38.43     29.64 o 
   5   4  10     3144.31     3323.49     56.85 o 
   6   4  10      298.20      404.04     55.31 o 
   7   4  10     3580.29     3707.96     60.83 o 
  -4   5  10     1683.94     1486.52     86.64 o 
  -3   5  10     1939.93     1779.50    126.41 o 
  -2   5  10      316.96      362.12     28.53 o 
  -1   5  10     3608.24     3720.12    153.83 o 
   0   5  10       16.07       23.40     29.47 o 
   1   5  10     5906.09     5359.36    115.76 o 
   2   5  10      207.72      244.14     31.93 o 
   3   5  10     4042.10     3879.41    145.39 o 
   4   5  10     1997.84     1949.64    104.99 o 
   5   5  10     1552.11     1372.30    123.34 o 
   6   5  10     2515.43     2570.93     78.30 o 
   7   5  10      385.56      470.73     53.25 o 
   8   5  10     2629.57     2617.49     73.20 o 
  -3   6  10     3344.80     3477.13     66.79 o 
  -2   6  10      325.47      322.68     30.74 o 
  -1   6  10     3665.47     3673.88    150.79 o 
   0   6  10      888.12      950.85     31.67 o 
   1   6  10     1693.37     1633.41     54.65 o 
   2   6  10     3299.04     2989.76    168.21 o 
   3   6  10      626.69      539.45     57.16 o 
   4   6  10     4169.74     4151.62    249.76 o 
   5   6  10      102.44      180.07     48.49 o 
   6   6  10     2647.26     2799.11     56.82 o 
   7   6  10      533.42      567.46     52.66 o 
   8   6  10     1693.67     2001.23     59.69 o 
  -2   7  10     2682.06     2751.70    109.79 o 
  -1   7  10      221.72      196.04     33.29 o 
   0   7  10     3611.59     3450.76    109.95 o 
   1   7  10       33.05       47.89     32.73 o 
   2   7  10     3010.85     2705.69    175.57 o 
   3   7  10      675.23      690.73     31.05 o 
   4   7  10     2344.72     2329.64     55.01 o 
   5   7  10     1984.19     2029.65     99.72 o 
   6   7  10     1131.96     1141.62     53.37 o 
   7   7  10     2937.39     3081.99     60.61 o 
  -1   8  10      565.33      560.55     36.91 o 
   0   8  10     1921.18     1930.18     42.83 o 
   1   8  10     1206.78     1125.22     46.29 o 
   2   8  10      614.06      643.41     58.24 o 
   3   8  10     2648.84     2651.86     59.06 o 
   4   8  10      840.59      927.01     55.25 o 
   5   8  10     3009.84     3108.69    121.51 o 
   6   8  10      129.50      146.40     54.24 o 
   7   8  10     2648.20     2595.41     77.15 o 
   1   9  10     2955.64     2779.24    168.22 o 
   2   9  10        2.92       23.23     37.87 o 
   3   9  10     1824.69     1931.74     98.23 o 
   4   9  10      414.65      396.31     57.80 o 
   5   9  10     2124.48     2305.89     65.57 o 
   6   9  10     2075.10     2228.84    253.67 o 
  -1  -1  11      934.79      923.37     57.26 o 
   0  -1  11     2633.13     2577.87     70.41 o 
   1  -1  11      589.57      706.61     75.16 o 
  -3   0  11      372.15      344.22     67.99 o 
  -2   0  11     2523.85     2255.44     49.87 o 
  -1   0  11      155.85      167.76     44.16 o 
   0   0  11     3395.30     3332.20     68.08 o 
   1   0  11      512.44      599.73     65.67 o 
   2   0  11     1901.89     2006.32    160.40 o 
   3   0  11     1588.69     1767.97     89.07 o 
  -3   1  11      159.56      129.37     32.41 o 
  -2   1  11     3170.19     3028.18     87.66 o 
  -1   1  11      969.44      947.69     46.68 o 
   0   1  11     1594.47     1605.39    104.95 o 
   1   1  11     3761.28     3512.96     68.23 o 
   2   1  11      163.60      261.53     68.69 o 
   3   1  11     2959.68     3116.64     89.56 o 
   4   1  11        2.05       92.65     89.73 o 
  -3   2  11     3093.41     3298.36     43.11 o 
  -2   2  11      474.28      461.74     44.82 o 
  -1   2  11     3325.98     3273.63    176.69 o 
   0   2  11       59.16       60.29     35.77 o 
   1   2  11     3999.23     3710.22    117.73 o 
   2   2  11     1246.99     1217.15    124.11 o 
   3   2  11     1643.18     1591.59     71.27 o 
   4   2  11     1745.55     1836.02     80.75 o 
   5   2  11     1544.01     1634.62     88.92 o 
  -3   3  11     2492.28     2375.79     77.06 o 
  -2   3  11      431.44      458.97     32.97 o 
  -1   3  11     2423.42     2360.86     93.63 o 
   0   3  11     1537.81     1402.91     76.86 o 
   1   3  11     1316.01     1286.19     34.24 o 
   2   3  11     3081.69     2993.88     56.88 o 
   3   3  11       28.24       62.31     35.92 o 
   4   3  11     2763.69     2865.50     62.92 o 
   5   3  11       84.76      101.06     84.17 o 
   6   3  11     4097.40     4307.42    105.39 o 
  -3   4  11      513.79      466.19     27.16 o 
  -2   4  11     2592.40     2470.47     59.07 o 
  -1   4  11      283.70      249.60     29.68 o 
   0   4  11     3384.60     3221.22     92.16 o 
   1   4  11        7.50       29.70     29.98 o 
   2   4  11     2620.57     2519.03    112.16 o 
   3   4  11      765.18      738.25     34.39 o 
   4   4  11     2793.38     2708.53    192.50 o 
   5   4  11     3170.27     3356.75    100.69 o 
   6   4  11     1297.45     1380.65     61.38 o 
  -2   5  11     2621.10     2489.03    134.27 o 
  -1   5  11      772.96      797.73     33.81 o 
   0   5  11     2285.95     2329.90     83.87 o 
   1   5  11     1953.97     1914.13     42.49 o 
   2   5  11     1639.19     1557.71     99.67 o 
   3   5  11     3610.17     3418.23    236.65 o 
   4   5  11       31.85       75.57     28.62 o 
   5   5  11     3929.32     3888.21    227.17 o 
   6   5  11      488.54      544.06     58.26 o 
  -2   6  11      594.41      600.02     32.52 o 
  -1   6  11     3128.82     3068.52    106.06 o 
   0   6  11       49.59       72.30     34.80 o 
   1   6  11     4014.12     3934.54     56.14 o 
   2   6  11       82.31       90.88     31.40 o 
   3   6  11     3331.44     3086.46     85.08 o 
   4   6  11     1128.12      893.33    100.35 o 
   5   6  11     1189.58     1102.48     56.55 o 
   6   6  11     2544.93     2595.26     84.27 o 
  -1   7  11     2339.54     2298.13    106.74 o 
   0   7  11      899.00      934.49     38.04 o 
   1   7  11     2278.98     2147.84    134.37 o 
   2   7  11     1873.83     1806.47     43.02 o 
   3   7  11      936.23      777.70     97.71 o 
   4   7  11     2158.07     2087.29    151.71 o 
   5   7  11        3.61       51.48     56.94 o 
   6   7  11     2717.41     2585.10    327.23 o 
   1   8  11       22.46       74.34     66.46 o 
   2   8  11     2886.72     2873.05    117.93 o 
   3   8  11      283.64      321.97     87.97 o 
   4   8  11     1865.58     1717.31     77.35 o 
   5   8  11      922.13      975.55     60.44 o 
   0   2  12     1722.92     1563.52    164.96 o 
   1   2  12     1477.46     1416.27    129.76 o 
   2   2  12      320.72      342.62     71.84 o 
  -1   3  12     2668.31     2596.15     48.23 o 
   0   3  12        1.19       30.65     43.70 o 
   1   3  12     2606.44     2543.01     77.94 o 
   2   3  12      161.01      153.19     54.95 o 
   3   3  12     2532.22     2488.89     82.54 o 
  -1   4  12     2522.01     2539.61     72.08 o 
   0   4  12     1063.88     1039.62     87.08 o 
   1   4  12     1286.99     1232.99     72.52 o 
   2   4  12     2015.30     1704.25    115.48 o 
   3   4  12      296.99      357.93     55.78 o 
   4   4  12     3528.77     3479.87     80.56 o 
   0   5  12     3172.56     3159.47     93.55 o 
   1   5  12        0.80       12.95     34.70 o 
   2   5  12     2877.20     2665.92    113.23 o 
   3   5  12      433.18      466.86     34.45 o 
   4   5  12     1562.22     1241.58    135.93 o 
   1   6  12     1552.07     1578.19    105.28 o 
   2   6  12      989.79      998.89     51.99 o 
   3   6  12     2204.15     1996.93    165.51 o 
   4   6  12      215.93      226.43     38.05 o 
                                                 
